# Supplementary material for: Bis(2-amino­pyridine-κN 1)silver(I) nitrate
Source: Acta Crystallogr Sect E Struct Rep Online. 2008 Oct 4;64(Pt 11):m1359. doi: 10.1107/S1600536808031292 (PMC2959721; doi:10.1107/S1600536808031292)
Supplement: Supplementary file 1 [file e-64-m1359-sup1.cif]

##############################################################################
###                                                                        ###
###        Electronic paper (Acta Crystallographica Section E)             ###
###                                                                        ###
##############################################################################
#                                                                            #
# This CIF contains the data in a paper accepted for publication in Acta     #
# Crystallographica Section E. It conforms to the requirements of Notes      #
# for Authors for Section E, and has been peer reviewed under the auspices   #
# of the IUCr Commission on Journals.                                        #
#                                                                            #
# Full details of the Crystallographic Information File format               #
# are given in the paper "The Crystallographic Information File (CIF):       #
# a New Standard Archive File for Crystallography" by S. R. Hall, F. H.      #
# Allen and I. D. Brown [Acta Cryst. (1991), A47, 655-685].                  #
#                                                                            #
# The current version of the core CIF dictionary is obtainable from          #
# ftp://ftp.iucr.org/pub/cif_core.dic. The current version number is 2.4.    #
#                                                                            #
# Software is freely available for graphical display of the structure(s) in  #
# this CIF.  For information consult the CIF home page http://www.iucr.org/  #
# cif/home.html                                                              #
#                                                                            #
# This file may be used for bona fide research purposes within the           #
# scientific community so long as proper attribution is given to the journal # 
# article from which it was obtained.                                        #
#                                                                            #
##############################################################################
                                             
data_global
_audit_creation_method     'form.cif (version 2.0)'
_journal_data_validation_number     ?
_journal_date_recd_electronic     2008-09-24
_journal_date_accepted     2008-09-26
_journal_name_full     'Acta Crystallographica, Section E'
_journal_year     2008
_journal_volume     64
_journal_issue     11
_journal_page_first     m1359
_journal_page_last     m1359
_journal_paper_category     QM
_journal_coeditor_code     CI2682
_publ_contact_author_name     'Prof. Fun Hoong Kun'
_publ_contact_author_address
;
      X-ray Crystallography Unit
      School of Physics
      Universiti Sains Malaysia
      11800 USM, Penang
      MALAYSIA
;
_publ_contact_author_email     'hkfun@usm.my'
_publ_contact_author_fax     '604 6579150'
_publ_contact_author_phone     '604 6533652'
_publ_section_title
;
Bis(2-aminopyridine-\k<i>N</i>^1^)silver(I) nitrate
;
loop_
    _publ_author_name
    _publ_author_footnote
    _publ_author_address
    'Hoong-Kun Fun' .
;
X-ray Crystallography Unit
School of Physics
Universiti Sains Malaysia
11800 USM, Penang
Malaysia
;
    'Jain John' .
;
Department of Physics
National Institute of Technology
Tiruchirappalli 620 015
India
;
    'Samuel Robinson Jebas'
;
       Permanent address: Department of Physics,
       Karunya University,
       Karunya Nagar,
       Coimbatore 641 114,
       India.
;
;
       X-ray Crystallography Unit
       School of Physics
       Universiti Sains Malaysia
       11800 USM, Penang
       Malaysia
;
    'Balasubramanian, T.' .
;
Department of Physics
National Institute of Technology
Tiruchirappalli 620 015
India
;
data_I
_audit_creation_method     SHELXL-97
_chemical_name_systematic
;
Bis(2-aminopyridine-\k<i>N</i>^1^)silver(I) nitrate
;
_chemical_name_common
;
Bis(2-aminopyridine)silver(I) nitrate
;
_chemical_formula_moiety     'C10 H12 Ag N4 +, N O3 -'
_chemical_formula_sum     'C10 H12 Ag N5 O3'
_chemical_formula_iupac     '[Ag (C5 H6 N2)2] N O3'
_chemical_formula_weight     358.12
_chemical_melting_point     ?
_symmetry_cell_setting     'Monoclinic'
_symmetry_space_group_name_H-M     'C 2/c'
_symmetry_space_group_name_Hall     '-C 2yc'
loop_
    _symmetry_equiv_pos_as_xyz
    'x, y, z'
    '-x, y, -z+1/2'
    'x+1/2, y+1/2, z'
    '-x+1/2, y+1/2, -z+1/2'
    '-x, -y, -z'
    'x, -y, z-1/2'
    '-x+1/2, -y+1/2, -z'
    'x+1/2, -y+1/2, z-1/2'
_cell_length_a     43.3371(10)
_cell_length_b     5.85170(10)
_cell_length_c     15.1632(3)
_cell_angle_alpha     90.00
_cell_angle_beta     100.5020(10)
_cell_angle_gamma     90.00
_cell_volume     3780.91(13)
_cell_formula_units_Z     12
_cell_measurement_reflns_used     9946
_cell_measurement_theta_min     2.73
_cell_measurement_theta_max     38.41
_cell_measurement_temperature     100.00(10)
_exptl_crystal_description     Block
_exptl_crystal_colour     yellow
_exptl_crystal_size_max     0.706
_exptl_crystal_size_mid     0.313
_exptl_crystal_size_min     0.16
_exptl_crystal_density_diffrn     1.887
_exptl_crystal_density_meas     ?
_exptl_crystal_density_method     'not measured'
_exptl_crystal_F_000     2136
_exptl_absorpt_coefficient_mu     1.612
_exptl_absorpt_correction_type     multi-scan
_exptl_absorpt_process_details     '(SADABS; Bruker, 2005)'
_exptl_absorpt_correction_T_min     0.3941
_exptl_absorpt_correction_T_max     0.7825
_exptl_special_details
;
The data was collected with the Oxford Cyrosystem Cobra low-temperature
attachment.
;
_diffrn_ambient_temperature     100.00(10)
_diffrn_radiation_type     MoK\a
_diffrn_radiation_wavelength     0.71073
_diffrn_radiation_source     'fine-focus sealed tube'
_diffrn_radiation_monochromator     graphite
_diffrn_measurement_device_type     'Bruker SMART APEXII CCD area-detector'
_diffrn_measurement_method     '\f and \w'
_diffrn_detector_area_resol_mean     .
_diffrn_reflns_number     42747
_diffrn_reflns_av_R_equivalents     0.0319
_diffrn_reflns_av_sigmaI/netI     0.0282
_diffrn_reflns_theta_min     0.96
_diffrn_reflns_theta_max     37.50
_diffrn_reflns_theta_full     37.50
_diffrn_measured_fraction_theta_max     0.990
_diffrn_measured_fraction_theta_full     0.990
_diffrn_reflns_limit_h_min     -74
_diffrn_reflns_limit_h_max     74
_diffrn_reflns_limit_k_min     -9
_diffrn_reflns_limit_k_max     9
_diffrn_reflns_limit_l_min     -25
_diffrn_reflns_limit_l_max     25
_diffrn_standards_number     0
_diffrn_standards_interval_count     .
_diffrn_standards_interval_time     .
_diffrn_standards_decay_%     ?
_refine_special_details
;
Refinement of <i>F</i>^2^ against ALL reflections. The weighted <i>R</i>-factor
<i>wR</i> and goodness of fit <i>S</i> are based on <i>F</i>^2^, conventional
<i>R</i>-factors <i>R</i> are based on <i>F</i>, with <i>F</i> set to zero for
negative <i>F</i>^2^. The threshold expression of <i>F</i>^2^ >
\s(<i>F</i>^2^) is used only for calculating <i>R</i>-factors(gt) <i>etc</i>.
and is not relevant to the choice of reflections for refinement.
<i>R</i>-factors based on <i>F</i>^2^ are statistically about twice as large
as those based on <i>F</i>, and <i>R</i>- factors based on ALL data will be
even larger.
;
_reflns_number_total     9821
_reflns_number_gt     8093
_reflns_threshold_expression     I>2\s(I)
_refine_ls_structure_factor_coef     Fsqd
_refine_ls_matrix_type     full
_refine_ls_R_factor_all     0.0467
_refine_ls_R_factor_gt     0.0353
_refine_ls_wR_factor_gt     0.0707
_refine_ls_wR_factor_ref     0.0751
_refine_ls_goodness_of_fit_ref     1.061
_refine_ls_restrained_S_all     1.076
_refine_ls_number_reflns     9821
_refine_ls_number_parameters     293
_refine_ls_number_restraints     3
_refine_ls_hydrogen_treatment     mixed
_refine_ls_weighting_scheme     calc
_refine_ls_weighting_details
         'calc w=1/[\s^2^(Fo^2^)+(0.0208P)^2^+7.8111P] where P=(Fo^2^+2Fc^2^)/3'
_atom_sites_solution_hydrogens     geom
_atom_sites_solution_primary     direct
_atom_sites_solution_secondary     difmap
_refine_ls_shift/su_max     0.001
_refine_ls_shift/su_max_lt     0.001
_refine_ls_shift/su_mean     0.000
_refine_diff_density_max     0.908
_refine_diff_density_min     -1.230
_refine_ls_extinction_method     none
_refine_ls_extinction_coef     ?
loop_
    _atom_type_symbol
    _atom_type_description
    _atom_type_scat_dispersion_real
    _atom_type_scat_dispersion_imag
    _atom_type_scat_source
    'C' 'C' 0.0033 0.0016
                         'International Tables Vol C Tables 4.2.6.8 and 6.1.1.4'
    'H' 'H' 0.0000 0.0000
                         'International Tables Vol C Tables 4.2.6.8 and 6.1.1.4'
    'N' 'N' 0.0061 0.0033
                         'International Tables Vol C Tables 4.2.6.8 and 6.1.1.4'
    'O' 'O' 0.0106 0.0060
                         'International Tables Vol C Tables 4.2.6.8 and 6.1.1.4'
    'Ag' 'Ag' -0.8971 1.1015
                         'International Tables Vol C Tables 4.2.6.8 and 6.1.1.4'
_computing_data_collection     'APEX2 (Bruker, 2005)'
_computing_cell_refinement     'SAINT (Bruker, 2005)'
_computing_data_reduction     'SAINT (Bruker, 2005)'
_computing_structure_solution     'SHELXTL (Sheldrick, 2008)'
_computing_structure_refinement     'SHELXTL (Sheldrick, 2008)'
_computing_molecular_graphics     'SHELXTL (Sheldrick, 2008)'
_computing_publication_material
;
SHELXTL (Sheldrick, 2008) and PLATON (Spek, 2003)
;
loop_
    _atom_site_type_symbol
    _atom_site_label
    _atom_site_fract_x
    _atom_site_fract_y
    _atom_site_fract_z
    _atom_site_U_iso_or_equiv
    _atom_site_adp_type
    _atom_site_calc_flag
    _atom_site_refinement_flags
    _atom_site_occupancy
    _atom_site_disorder_assembly
    _atom_site_disorder_group
    Ag Ag1 0.167632(4) 0.28414(2) 0.419586(9) 0.03102(4) Uani d . 1 . .
    Ag Ag2 0.0000 0.5000 0.0000 0.02259(4) Uani d S 1 . .
    N N1 0.15484(3) 0.5267(2) 0.51229(9) 0.0210(2) Uani d . 1 . .
    N N2 0.20046(5) 0.7366(4) 0.52126(17) 0.0409(5) Uani d D 1 . .
    N N3 0.17820(3) 0.0248(2) 0.32997(10) 0.0224(2) Uani d . 1 . .
    N N4 0.12990(4) -0.1493(3) 0.32282(14) 0.0315(3) Uani d . 1 . .
    N N5 0.02529(3) 0.2267(2) 0.06994(9) 0.0186(2) Uani d . 1 . .
    N N6 0.04353(4) 0.1195(3) -0.05863(9) 0.0219(2) Uani d . 1 . .
    C C1 0.12630(4) 0.5008(3) 0.53532(12) 0.0266(3) Uani d . 1 . .
    H H1A 0.1152 0.3676 0.5177 0.032 Uiso calc R 1 . .
    C C2 0.11291(5) 0.6585(4) 0.58280(13) 0.0342(4) Uani d . 1 . .
    H H2A 0.0933 0.6330 0.5978 0.041 Uiso calc R 1 . .
    C C3 0.12946(5) 0.8586(4) 0.60815(14) 0.0378(5) Uani d . 1 . .
    H H3A 0.1207 0.9715 0.6392 0.045 Uiso calc R 1 . .
    C C4 0.15844(5) 0.8889(3) 0.58741(14) 0.0337(4) Uani d . 1 . .
    H H4A 0.1697 1.0220 0.6045 0.040 Uiso calc R 1 . .
    C C5 0.17137(4) 0.7160(3) 0.53960(12) 0.0245(3) Uani d . 1 . .
    C C6 0.20720(4) 0.0221(3) 0.30857(14) 0.0289(3) Uani d . 1 . .
    H H6A 0.2203 0.1463 0.3256 0.035 Uiso calc R 1 . .
    C C7 0.21823(5) -0.1526(4) 0.26346(16) 0.0358(4) Uani d . 1 . .
    H H7A 0.2382 -0.1466 0.2494 0.043 Uiso calc R 1 . .
    C C8 0.19870(5) -0.3410(4) 0.23897(14) 0.0309(4) Uani d . 1 . .
    H H8A 0.2057 -0.4638 0.2089 0.037 Uiso calc R 1 . .
    C C9 0.16925(4) -0.3435(3) 0.25950(12) 0.0247(3) Uani d . 1 . .
    H H9A 0.1561 -0.4683 0.2440 0.030 Uiso calc R 1 . .
    C C10 0.15902(4) -0.1544(3) 0.30455(11) 0.0213(3) Uani d . 1 . .
    C C11 0.02265(4) 0.1836(3) 0.15608(11) 0.0243(3) Uani d . 1 . .
    H H11A 0.0125 0.2908 0.1859 0.029 Uiso calc R 1 . .
    C C12 0.03415(4) -0.0094(3) 0.20150(11) 0.0257(3) Uani d . 1 . .
    H H12A 0.0321 -0.0321 0.2608 0.031 Uiso calc R 1 . .
    C C13 0.04910(4) -0.1712(3) 0.15613(12) 0.0241(3) Uani d . 1 . .
    H H13A 0.0569 -0.3054 0.1848 0.029 Uiso calc R 1 . .
    C C14 0.05227(4) -0.1310(3) 0.06904(11) 0.0211(3) Uani d . 1 . .
    H H14A 0.0621 -0.2379 0.0381 0.025 Uiso calc R 1 . .
    C C15 0.04047(3) 0.0740(3) 0.02689(10) 0.0168(2) Uani d . 1 . .
    N N7 0.42167(4) 0.8502(3) 0.16126(10) 0.0247(3) Uani d . 1 . .
    O O1 0.40629(4) 0.9276(3) 0.21680(11) 0.0424(4) Uani d . 1 . .
    O O2 0.44689(4) 0.9364(3) 0.15093(11) 0.0398(4) Uani d . 1 . .
    O O3 0.41119(3) 0.6776(2) 0.11617(9) 0.0267(2) Uani d . 1 . .
    N N8 0.25139(8) 0.2036(5) 0.5180(2) 0.0269(6) Uani d PD 0.50 . .
    O O4 0.22809(7) 0.2267(5) 0.52820(18) 0.0835(9) Uani d D 1 . .
    O O5 0.26419(7) 0.0502(5) 0.5660(2) 0.0338(6) Uani d PD 0.50 . .
    H H1N6 0.0430(6) 0.253(5) -0.0764(19) 0.034(7) Uiso d . 1 . .
    H H1N4 0.1229(7) -0.034(6) 0.343(2) 0.045(8) Uiso d . 1 . .
    H H2N6 0.0566(6) 0.034(4) -0.0839(17) 0.028(6) Uiso d . 1 . .
    H H2N4 0.1184(7) -0.260(5) 0.310(2) 0.042(8) Uiso d . 1 . .
    H H1N2 0.2107(8) 0.854(6) 0.536(2) 0.061(10) Uiso d . 1 . .
    H H2N2 0.2088(7) 0.625(4) 0.499(2) 0.049(9) Uiso d D 1 . .
loop_
    _atom_site_aniso_label
    _atom_site_aniso_U_11
    _atom_site_aniso_U_22
    _atom_site_aniso_U_33
    _atom_site_aniso_U_12
    _atom_site_aniso_U_13
    _atom_site_aniso_U_23
    Ag1 0.05014(9) 0.01987(6) 0.02380(6) 0.00820(6) 0.00876(6) -0.00160(5)
    Ag2 0.02482(7) 0.02088(8) 0.02184(7) 0.00686(6) 0.00365(6) -0.00096(6)
    N1 0.0244(6) 0.0182(6) 0.0196(5) 0.0011(5) 0.0020(5) -0.0018(4)
    N2 0.0327(9) 0.0262(8) 0.0647(14) -0.0056(7) 0.0116(9) 0.0090(9)
    N3 0.0251(6) 0.0194(6) 0.0220(6) 0.0003(5) 0.0024(5) -0.0025(5)
    N4 0.0265(7) 0.0261(7) 0.0442(10) -0.0002(6) 0.0124(7) 0.0056(7)
    N5 0.0197(5) 0.0196(6) 0.0166(5) 0.0014(5) 0.0037(4) -0.0017(4)
    N6 0.0282(6) 0.0204(6) 0.0183(5) 0.0042(5) 0.0081(5) 0.0010(5)
    C1 0.0225(7) 0.0304(8) 0.0248(7) 0.0002(7) -0.0009(6) -0.0001(6)
    C2 0.0263(8) 0.0494(12) 0.0262(8) 0.0118(8) 0.0030(6) 0.0016(8)
    C3 0.0428(11) 0.0406(11) 0.0260(8) 0.0212(9) -0.0039(8) -0.0110(8)
    C4 0.0417(10) 0.0204(8) 0.0329(9) 0.0063(7) -0.0095(8) -0.0080(7)
    C5 0.0275(7) 0.0171(6) 0.0268(7) 0.0005(6) -0.0005(6) 0.0011(6)
    C6 0.0232(7) 0.0269(8) 0.0353(9) -0.0029(6) 0.0019(6) -0.0072(7)
    C7 0.0227(8) 0.0390(11) 0.0457(11) 0.0027(8) 0.0058(7) -0.0105(9)
    C8 0.0331(9) 0.0270(8) 0.0310(9) 0.0073(7) 0.0016(7) -0.0077(7)
    C9 0.0299(8) 0.0179(6) 0.0236(7) 0.0009(6) -0.0025(6) -0.0004(6)
    C10 0.0238(7) 0.0186(6) 0.0205(6) 0.0012(6) 0.0015(5) 0.0028(5)
    C11 0.0243(7) 0.0312(8) 0.0178(6) 0.0029(6) 0.0052(5) -0.0023(6)
    C12 0.0255(7) 0.0350(9) 0.0161(6) -0.0027(7) 0.0023(5) 0.0034(6)
    C13 0.0223(7) 0.0257(8) 0.0227(7) -0.0014(6) -0.0002(5) 0.0064(6)
    C14 0.0226(6) 0.0185(6) 0.0224(7) 0.0012(5) 0.0044(5) 0.0015(5)
    C15 0.0170(5) 0.0169(6) 0.0164(5) -0.0009(5) 0.0024(4) -0.0017(5)
    N7 0.0315(7) 0.0195(6) 0.0218(6) 0.0061(5) 0.0011(5) 0.0018(5)
    O1 0.0510(9) 0.0404(8) 0.0358(8) 0.0172(8) 0.0082(7) -0.0138(7)
    O2 0.0404(8) 0.0332(8) 0.0431(8) -0.0102(7) 0.0008(6) 0.0149(7)
    O3 0.0302(6) 0.0249(6) 0.0254(6) 0.0021(5) 0.0061(5) -0.0067(5)
    N8 0.0210(12) 0.0245(17) 0.0309(17) 0.0005(12) -0.0069(12) -0.0071(11)
    O4 0.106(2) 0.0855(18) 0.0630(15) -0.0602(17) 0.0273(14) -0.0217(13)
    O5 0.0347(14) 0.0324(14) 0.0329(14) 0.0093(12) 0.0026(11) 0.0020(12)
_geom_special_details
;
All e.s.d.'s (except the e.s.d. in the dihedral angle between two l.s. planes)
are estimated using the full covariance matrix. The cell e.s.d.'s are taken
into account individually in the estimation of e.s.d.'s in distances, angles
and torsion angles; correlations between e.s.d.'s in cell parameters are only
used when they are defined by crystal symmetry. An approximate (isotropic)
treatment of cell e.s.d.'s is used for estimating e.s.d.'s involving l.s.
planes.
;
loop_
    _geom_bond_atom_site_label_1
    _geom_bond_atom_site_label_2
    _geom_bond_site_symmetry_2
    _geom_bond_distance
    _geom_bond_publ_flag
    Ag1 N1 . 2.1406(14) ?
    Ag1 N3 . 2.1413(14) ?
    Ag2 N5 5_565 2.1115(14) ?
    Ag2 N5 . 2.1115(14) ?
    N1 C5 . 1.343(2) ?
    N1 C1 . 1.354(2) ?
    N2 C5 . 1.345(3) ?
    N2 H1N2 . 0.83(4) ?
    N2 H2N2 . 0.85(4) ?
    N3 C10 . 1.350(2) ?
    N3 C6 . 1.354(2) ?
    N4 C10 . 1.341(2) ?
    N4 H1N4 . 0.82(3) ?
    N4 H2N4 . 0.82(3) ?
    N5 C15 . 1.3473(19) ?
    N5 C11 . 1.355(2) ?
    N6 C15 . 1.354(2) ?
    N6 H1N6 . 0.83(3) ?
    N6 H2N6 . 0.89(3) ?
    C1 C2 . 1.363(3) ?
    C1 H1A . 0.93 ?
    C2 C3 . 1.390(4) ?
    C2 H2A . 0.93 ?
    C3 C4 . 1.361(3) ?
    C3 H3A . 0.93 ?
    C4 C5 . 1.418(3) ?
    C4 H4A . 0.93 ?
    C6 C7 . 1.364(3) ?
    C6 H6A . 0.93 ?
    C7 C8 . 1.398(3) ?
    C7 H7A . 0.93 ?
    C8 C9 . 1.368(3) ?
    C8 H8A . 0.93 ?
    C9 C10 . 1.414(2) ?
    C9 H9A . 0.93 ?
    C11 C12 . 1.369(3) ?
    C11 H11A . 0.93 ?
    C12 C13 . 1.397(3) ?
    C12 H12A . 0.93 ?
    C13 C14 . 1.373(2) ?
    C13 H13A . 0.93 ?
    C14 C15 . 1.411(2) ?
    C14 H14A . 0.93 ?
    N7 O2 . 1.239(2) ?
    N7 O1 . 1.250(2) ?
    N7 O3 . 1.257(2) ?
    N8 N8 7_556 0.764(6) ?
    N8 O4 . 1.058(4) ?
    N8 O5 . 1.223(4) ?
    N8 O4 7_556 1.294(5) ?
    O4 N8 7_556 1.294(5) ?
loop_
    _geom_angle_atom_site_label_1
    _geom_angle_atom_site_label_2
    _geom_angle_atom_site_label_3
    _geom_angle_site_symmetry_1
    _geom_angle_site_symmetry_3
    _geom_angle
    _geom_angle_publ_flag
    N1 Ag1 N3 . . 175.97(6) ?
    N5 Ag2 N5 5_565 . 180.00(10) ?
    C5 N1 C1 . . 118.27(15) ?
    C5 N1 Ag1 . . 124.21(12) ?
    C1 N1 Ag1 . . 116.97(12) ?
    C5 N2 H1N2 . . 120(2) ?
    C5 N2 H2N2 . . 120(2) ?
    H1N2 N2 H2N2 . . 120(3) ?
    C10 N3 C6 . . 118.18(15) ?
    C10 N3 Ag1 . . 122.67(11) ?
    C6 N3 Ag1 . . 118.41(12) ?
    C10 N4 H1N4 . . 121(2) ?
    C10 N4 H2N4 . . 119(2) ?
    H1N4 N4 H2N4 . . 119(3) ?
    C15 N5 C11 . . 118.54(14) ?
    C15 N5 Ag2 . . 120.92(10) ?
    C11 N5 Ag2 . . 119.85(11) ?
    C15 N6 H1N6 . . 119.7(19) ?
    C15 N6 H2N6 . . 118.9(16) ?
    H1N6 N6 H2N6 . . 112(2) ?
    N1 C1 C2 . . 123.88(19) ?
    N1 C1 H1A . . 118.1 ?
    C2 C1 H1A . . 118.1 ?
    C1 C2 C3 . . 117.93(19) ?
    C1 C2 H2A . . 121.0 ?
    C3 C2 H2A . . 121.0 ?
    C4 C3 C2 . . 119.80(18) ?
    C4 C3 H3A . . 120.1 ?
    C2 C3 H3A . . 120.1 ?
    C3 C4 C5 . . 119.50(19) ?
    C3 C4 H4A . . 120.2 ?
    C5 C4 H4A . . 120.2 ?
    N1 C5 N2 . . 118.52(18) ?
    N1 C5 C4 . . 120.53(17) ?
    N2 C5 C4 . . 120.94(19) ?
    N3 C6 C7 . . 123.67(17) ?
    N3 C6 H6A . . 118.2 ?
    C7 C6 H6A . . 118.2 ?
    C6 C7 C8 . . 118.27(18) ?
    C6 C7 H7A . . 120.9 ?
    C8 C7 H7A . . 120.9 ?
    C9 C8 C7 . . 119.52(17) ?
    C9 C8 H8A . . 120.2 ?
    C7 C8 H8A . . 120.2 ?
    C8 C9 C10 . . 119.31(17) ?
    C8 C9 H9A . . 120.3 ?
    C10 C9 H9A . . 120.3 ?
    N4 C10 N3 . . 118.52(16) ?
    N4 C10 C9 . . 120.47(17) ?
    N3 C10 C9 . . 121.01(16) ?
    N5 C11 C12 . . 123.47(16) ?
    N5 C11 H11A . . 118.3 ?
    C12 C11 H11A . . 118.3 ?
    C11 C12 C13 . . 118.07(15) ?
    C11 C12 H12A . . 121.0 ?
    C13 C12 H12A . . 121.0 ?
    C14 C13 C12 . . 119.62(16) ?
    C14 C13 H13A . . 120.2 ?
    C12 C13 H13A . . 120.2 ?
    C13 C14 C15 . . 119.34(15) ?
    C13 C14 H14A . . 120.3 ?
    C15 C14 H14A . . 120.3 ?
    N5 C15 N6 . . 118.38(14) ?
    N5 C15 C14 . . 120.90(14) ?
    N6 C15 C14 . . 120.71(14) ?
    O2 N7 O1 . . 121.89(18) ?
    O2 N7 O3 . . 119.84(16) ?
    O1 N7 O3 . . 118.26(17) ?
    O4 N8 O5 . . 110.4(4) ?
loop_
    _geom_torsion_atom_site_label_1
    _geom_torsion_atom_site_label_2
    _geom_torsion_atom_site_label_3
    _geom_torsion_atom_site_label_4
    _geom_torsion_site_symmetry_1
    _geom_torsion_site_symmetry_2
    _geom_torsion_site_symmetry_3
    _geom_torsion_site_symmetry_4
    _geom_torsion
    _geom_torsion_publ_flag
    C5 N1 C1 C2 . . . . 1.7(3) ?
    Ag1 N1 C1 C2 . . . . -170.08(15) ?
    N1 C1 C2 C3 . . . . 0.7(3) ?
    C1 C2 C3 C4 . . . . -1.7(3) ?
    C2 C3 C4 C5 . . . . 0.4(3) ?
    C1 N1 C5 N2 . . . . 176.31(18) ?
    Ag1 N1 C5 N2 . . . . -12.5(2) ?
    C1 N1 C5 C4 . . . . -3.1(3) ?
    Ag1 N1 C5 C4 . . . . 168.05(13) ?
    C3 C4 C5 N1 . . . . 2.1(3) ?
    C3 C4 C5 N2 . . . . -177.3(2) ?
    C10 N3 C6 C7 . . . . -0.6(3) ?
    Ag1 N3 C6 C7 . . . . 169.84(18) ?
    N3 C6 C7 C8 . . . . -0.9(3) ?
    C6 C7 C8 C9 . . . . 0.9(3) ?
    C7 C8 C9 C10 . . . . 0.5(3) ?
    C6 N3 C10 N4 . . . . -177.77(17) ?
    Ag1 N3 C10 N4 . . . . 12.2(2) ?
    C6 N3 C10 C9 . . . . 2.1(2) ?
    Ag1 N3 C10 C9 . . . . -167.90(12) ?
    C8 C9 C10 N4 . . . . 177.81(18) ?
    C8 C9 C10 N3 . . . . -2.1(3) ?
    C15 N5 C11 C12 . . . . -1.1(3) ?
    Ag2 N5 C11 C12 . . . . 169.43(14) ?
    N5 C11 C12 C13 . . . . -0.7(3) ?
    C11 C12 C13 C14 . . . . 1.1(3) ?
    C12 C13 C14 C15 . . . . 0.3(2) ?
    C11 N5 C15 N6 . . . . -178.89(15) ?
    Ag2 N5 C15 N6 . . . . 10.64(19) ?
    C11 N5 C15 C14 . . . . 2.6(2) ?
    Ag2 N5 C15 C14 . . . . -167.88(11) ?
    C13 C14 C15 N5 . . . . -2.2(2) ?
    C13 C14 C15 N6 . . . . 179.32(15) ?
    O5 N8 O4 N8 . . . 7_556 -177.8(7) ?
    O4 N8 O4 N8 7_556 . . 7_556 0.0 ?
loop_
    _geom_hbond_atom_site_label_D
    _geom_hbond_atom_site_label_H
    _geom_hbond_atom_site_label_A
    _geom_hbond_site_symmetry_A
    _geom_hbond_distance_DH
    _geom_hbond_distance_HA
    _geom_hbond_distance_DA
    _geom_hbond_angle_DHA
    N6 H1N6 O2 7_565 0.83(3) 2.22(3) 3.016(2) 160(3)
    N4 H1N4 O3 4_545 0.82(3) 2.11(3) 2.879(2) 157(3)
    N6 H2N6 O3 7 0.89(3) 1.99(3) 2.873(2) 169(2)
    N4 H2N4 O1 4_535 0.82(3) 2.12(3) 2.934(3) 173(3)
    N2 H1N2 O4 1_565 0.83(4) 2.32(4) 3.102(3) 159(3)
    N2 H1N2 O5 1_565 0.83(4) 2.55(4) 3.282(4) 148(3)
    N2 H2N2 O5 7_556 0.840(10)
                             1.950(10)
                                     2.767(4) 161(3)
    N2 H2N2 O4 . 0.85(4) 2.49(2) 3.210(4) 144(3)
    C1 H1A O3 4_545 0.93 2.41 3.183(2) 140
    C6 H6A O5 7_556 0.93 2.43 3.250(4) 147
    C13 H13A O1 4_535 0.93 2.52 3.406(2) 159
