# Supplementary material for: Bis(2-amino­pyridine-κN 1)silver(I) nitrate
Source: Acta Crystallogr Sect E Struct Rep Online. 2008 Oct 4;64(Pt 11):m1359. doi: 10.1107/S1600536808031292 (PMC2959721; doi:10.1107/S1600536808031292)
Supplement: Supplementary file 2 [file e-64-m1359-Isup2.hkl]

#
# h,k,l, Fc-squared, Fo-squared, sigma(Fo-squared) and status flag
#
data_I
_shelx_title ' j1_0m in C2/c (100K)'
_shelx_refln_list_code          4
_shelx_F_calc_maximum      582.07
_exptl_crystal_F_000      2136.00
_reflns_d_resolution_high  0.5838
 
loop_
 _symmetry_equiv_pos_as_xyz
 'x, y, z'
 '-x, y, -z+1/2'
 'x+1/2, y+1/2, z'
 '-x+1/2, y+1/2, -z+1/2'
 '-x, -y, -z'
 'x, -y, z-1/2'
 '-x+1/2, -y+1/2, -z'
 'x+1/2, -y+1/2, z-1/2'
 
_cell_length_a    43.3371
_cell_length_b     5.8517
_cell_length_c    15.1632
_cell_angle_alpha  90.000
_cell_angle_beta  100.502
_cell_angle_gamma  90.000
 
_shelx_F_squared_multiplier     1.000
 
loop_
 _refln_index_h
 _refln_index_k
 _refln_index_l
 _refln_F_squared_calc
 _refln_F_squared_meas
 _refln_F_squared_sigma
 _refln_observed_status
   2   0   0       31.74       -0.12      1.22 o
   6   0   0   303657.56   271964.25   6116.91 o
   8   0   0    28225.15    29237.10    557.85 o
  10   0   0    18278.21    19335.67    407.03 o
  12   0   0    86367.55    87012.52   1623.43 o
  14   0   0    16310.57    17951.72    366.00 o
  16   0   0    10616.28    11616.51    387.42 o
  18   0   0   163786.31   162143.56   2999.09 o
  22   0   0     3612.97     3387.60     89.66 o
  24   0   0   205314.16   207613.56   2911.17 o
  26   0   0     1816.43     4866.05    214.40 o
  28   0   0     7519.26     8090.63    125.02 o
  30   0   0    47236.96    46853.95    495.03 o
  32   0   0        3.50      611.36     75.46 o
  34   0   0     2602.74     2398.18     57.05 o
  36   0   0    28368.75    29736.51    338.72 o
  38   0   0     1354.15     1846.96     49.80 o
  40   0   0     8672.68     8756.54    144.20 o
  42   0   0    11298.77    12267.23    186.69 o
  44   0   0     1399.13     1957.44     92.06 o
  46   0   0     5085.04     4933.32    115.64 o
  48   0   0     4426.35     5020.89    146.50 o
  50   0   0        6.42      198.69     38.48 o
  52   0   0     1368.73     1042.14    106.13 o
  54   0   0     5953.82     6290.90    162.27 o
  56   0   0      442.88      594.08     57.99 o
  58   0   0      144.08      263.21     57.71 o
  60   0   0     1446.24     1229.61    130.83 o
  62   0   0        9.88       68.11     42.25 o
  64   0   0      972.99     1082.82     89.74 o
  66   0   0       65.88       33.48     42.31 o
  68   0   0        2.69       65.18     73.72 o
  70   0   0      409.82      397.70    103.14 o
  72   0   0      577.71      482.49    112.00 o
   1   1   0    11941.95    12785.09    166.60 o
   3   1   0      677.35      809.80     17.71 o
   5   1   0     1499.05     1347.48     28.53 o
   7   1   0    32608.22    33219.42    411.85 o
   9   1   0    26032.54    26222.20    551.24 o
  11   1   0   100872.09    99134.55   1305.72 o
  13   1   0    80255.13    82898.65   1094.22 o
  15   1   0    17174.15    17698.91    256.15 o
  17   1   0    41352.60    41782.11    746.61 o
  19   1   0    28319.12    27576.68    390.58 o
  21   1   0     9498.63     9486.16    162.41 o
  23   1   0     2141.48     1949.17     44.85 o
  25   1   0    14677.34    15013.57    169.00 o
  27   1   0     1312.85     1391.38     39.92 o
  29   1   0     7177.46     6518.64     80.63 o
  31   1   0     8992.80     9320.35    106.46 o
  33   1   0     2842.78     2777.71     44.73 o
  35   1   0    15357.12    15980.58    159.68 o
  37   1   0     5277.14     5177.58     72.94 o
  39   1   0     2355.53     2402.62     48.21 o
  41   1   0    10832.70    10659.29    123.58 o
  43   1   0     1757.20     1980.83     48.64 o
  45   1   0      285.14      338.75     25.58 o
  47   1   0     3411.41     3512.20     68.16 o
  49   1   0      737.14      811.65     38.23 o
  51   1   0     1110.50     1133.26     43.82 o
  53   1   0     2898.98     3226.51     86.19 o
  55   1   0     1031.76      971.98     52.41 o
  57   1   0      336.17      358.62     41.90 o
  59   1   0     1569.17     1645.97    121.70 o
  61   1   0      513.43      490.44     53.48 o
  63   1   0      531.55      535.86     55.36 o
  65   1   0     2240.32     2431.18     94.39 o
  67   1   0      109.04      189.38     51.51 o
  69   1   0       91.55       97.47     41.81 o
  71   1   0     1002.97      942.27     69.85 o
   0   2   0    26766.72    25410.80    945.97 o
   2   2   0    97037.40    95016.37   1341.23 o
   4   2   0    38890.50    38449.76    403.88 o
   6   2   0     7205.26     7444.48    103.84 o
   8   2   0    63477.14    62149.36    845.83 o
  10   2   0    30231.36    28531.69    462.38 o
  12   2   0    15833.51    16242.83    236.68 o
  14   2   0    54126.43    55181.92    855.34 o
  16   2   0    46619.30    45567.86    775.70 o
  18   2   0     2056.89     2541.44     66.11 o
  20   2   0    68192.56    69911.44    668.05 o
  22   2   0    45647.51    45813.91    520.62 o
  24   2   0     1365.70     1488.28     44.72 o
  26   2   0    40158.69    40282.70    379.81 o
  28   2   0    27838.88    28068.96    276.30 o
  30   2   0     1107.99     1239.70     47.58 o
  32   2   0    31199.18    30700.34    314.76 o
  34   2   0    15139.51    15911.06    188.08 o
  36   2   0     9395.49     9774.66    143.47 o
  38   2   0    18280.39    18245.42    231.55 o
  40   2   0     2489.22     2448.16     64.91 o
  42   2   0     1140.65     1098.29     47.84 o
  44   2   0     4562.55     4482.10     94.43 o
  46   2   0     1675.03     1947.47     64.74 o
  48   2   0        8.17       63.44     26.12 o
  50   2   0     5164.01     4863.92    115.43 o
  52   2   0     3089.57     3604.45    135.43 o
  54   2   0      212.79      215.38     45.03 o
  56   2   0     3997.93     4077.98    118.98 o
  58   2   0     2529.85     2704.71    119.27 o
  60   2   0        4.62       57.53     51.88 o
  62   2   0     2492.00     2188.24    102.94 o
  64   2   0      592.28      688.10     60.58 o
  66   2   0      171.59      373.35    100.92 o
  68   2   0      856.83      644.53     62.56 o
  70   2   0      117.25      158.92     45.57 o
   1   3   0    19580.93    21139.53    283.73 o
   3   3   0    84059.96    81105.37    894.82 o
   5   3   0      425.88      569.99     26.23 o
   7   3   0    11813.99    12312.30    141.20 o
   9   3   0    67472.67    67334.68    634.52 o
  11   3   0    12799.94    14015.50    147.62 o
  13   3   0    16286.64    17321.18    185.10 o
  15   3   0    42053.10    41782.20    398.45 o
  17   3   0      128.98       39.71     14.36 o
  19   3   0     5606.12     5803.73     94.85 o
  21   3   0    58528.47    58157.59    588.96 o
  23   3   0     1649.00     1593.18     42.85 o
  25   3   0     2746.43     2515.76     58.96 o
  27   3   0     7780.68     7597.62    186.69 o
  29   3   0     9024.83     8483.42    169.28 o
  31   3   0    10740.32    10314.64    170.29 o
  33   3   0    22062.80    22900.75    356.76 o
  35   3   0     1958.68     2197.98     64.72 o
  37   3   0     7922.48     8231.55    213.69 o
  39   3   0    17034.63    16407.46    234.62 o
  41   3   0      647.99      718.32     42.29 o
  43   3   0     4303.40     4363.26    176.06 o
  45   3   0    10930.65    10873.21    269.64 o
  47   3   0     1391.27     1450.73     60.21 o
  49   3   0      541.08      698.07     57.82 o
  51   3   0     1835.20     2045.59     73.29 o
  53   3   0       64.74       96.95     44.75 o
  55   3   0     1994.92     2551.32    122.13 o
  57   3   0     2211.00     1998.37    114.25 o
  59   3   0       97.17       79.94     73.58 o
  61   3   0      161.51      145.57     53.69 o
  63   3   0      871.08      740.60    140.18 o
  65   3   0       43.45       20.64     58.82 o
  67   3   0      100.20       63.30     66.29 o
  69   3   0      741.70      574.18     99.04 o
   0   4   0    40056.82    39260.89    498.48 o
   2   4   0      165.57      278.93     18.43 o
   4   4   0     7191.53     7110.72     87.69 o
   6   4   0    68463.87    69764.23    505.29 o
   8   4   0     1797.05     1721.76     34.29 o
  10   4   0     4496.78     5198.04     66.09 o
  12   4   0    42393.00    43367.96    347.13 o
  14   4   0      300.15      296.19     19.06 o
  16   4   0     1089.20     1223.72     46.26 o
  18   4   0    21424.13    21580.14    241.47 o
  20   4   0        4.00       52.14     17.68 o
  22   4   0       26.51       19.31     18.13 o
  24   4   0    15024.70    14724.18    255.42 o
  26   4   0      330.83      261.00     37.60 o
  28   4   0     3076.77     3042.47     99.50 o
  30   4   0    20733.39    20113.76    330.76 o
  32   4   0     1943.17     2085.21     86.29 o
  34   4   0     8346.20     7686.42    240.39 o
  36   4   0     7760.40     7741.56    178.77 o
  38   4   0      170.51      144.73     37.93 o
  40   4   0     1802.97     1892.67    110.65 o
  42   4   0     3681.59     3682.17    154.75 o
  44   4   0      422.44      654.31     80.82 o
  46   4   0      205.54      140.74     53.89 o
  48   4   0     5095.81     4811.64    297.25 o
  50   4   0      368.59      541.77     92.04 o
  52   4   0      336.54      277.46     59.84 o
  54   4   0     1481.12     1545.32    195.03 o
  56   4   0      316.44      352.91     67.40 o
  58   4   0      878.35      749.61     85.02 o
  60   4   0      773.50      645.68    144.43 o
  62   4   0       90.47      216.22     62.26 o
  64   4   0      205.11      126.72     60.08 o
  66   4   0      843.60      574.78     85.34 o
   1   5   0    18053.13    18226.52    176.30 o
   3   5   0     9523.45     9662.64    105.94 o
   5   5   0    21881.55    21964.17    212.87 o
   7   5   0    27549.61    28216.66    242.47 o
   9   5   0     7632.67     7881.03    117.30 o
  11   5   0    13779.73    13500.34    170.88 o
  13   5   0    14442.29    14417.98    176.83 o
  15   5   0      724.21      811.49     41.97 o
  17   5   0    25380.85    25796.83    298.66 o
  19   5   0    17006.33    16657.48    253.81 o
  21   5   0     1345.15     1414.93     78.88 o
  23   5   0    17361.12    17513.38    268.16 o
  25   5   0    15384.36    15277.63    245.42 o
  27   5   0      357.08      560.19     56.57 o
  29   5   0    11236.28    11549.23    354.06 o
  31   5   0     5402.94     5582.97    241.71 o
  33   5   0     1285.05     1252.15    136.36 o
  35   5   0     4549.88     4630.73    139.71 o
  37   5   0     1927.57     1771.36     94.14 o
  39   5   0      313.86      212.46     46.92 o
  41   5   0     5022.76     4679.13    206.45 o
  43   5   0      321.01      186.86     67.88 o
  45   5   0       59.32      111.99     69.45 o
  47   5   0     4199.21     4040.70    325.41 o
  49   5   0     1444.75     1213.60    128.84 o
  51   5   0      168.96      182.84     75.20 o
  53   5   0     2690.42     3213.00    190.52 o
  55   5   0      446.16      273.33     83.65 o
  57   5   0        1.03       42.58     65.83 o
  59   5   0     1310.39     1037.28    133.79 o
  61   5   0      149.87       92.78     69.71 o
  63   5   0       53.56       93.85     59.08 o
   0   6   0     7215.07     7429.06    188.40 o
   2   6   0     3794.88     3761.94     84.73 o
   4   6   0     2018.33     2223.26     61.71 o
   6   6   0     1152.53     1070.40     46.43 o
   8   6   0     5477.89     5640.77    109.86 o
  10   6   0     6595.49     6495.14    105.69 o
  12   6   0      931.41     1047.11     46.97 o
  14   6   0     5618.18     5993.03    112.94 o
  16   6   0     6902.69     7029.07    136.69 o
  18   6   0      459.92      467.79     43.71 o
  20   6   0     1002.46     1168.36     97.44 o
  22   6   0     3769.38     3893.40    117.35 o
  24   6   0     2572.67     2634.17    108.15 o
  26   6   0     1697.66     1960.04     97.45 o
  28   6   0     2712.42     2562.43    107.72 o
  30   6   0       36.07       19.80     35.74 o
  32   6   0     2207.51     1988.68    113.55 o
  34   6   0     3452.82     3669.09    146.14 o
  36   6   0      379.82      319.58     65.41 o
  38   6   0     2787.12     2900.20    219.06 o
  40   6   0     2948.65     3153.11    144.67 o
  42   6   0       57.77      119.55     64.16 o
  44   6   0      488.63      213.49     77.39 o
  46   6   0     2223.98     2848.90    186.48 o
  48   6   0       83.36      148.91     73.36 o
  50   6   0      163.97      175.39     79.57 o
  52   6   0      714.33     1001.72    132.08 o
  54   6   0      247.04      237.74    116.59 o
  56   6   0      692.14      589.15    112.18 o
  58   6   0      869.40     1002.50    161.36 o
   1   7   0      149.72      108.08     38.99 o
   3   7   0    24412.65    25854.73    404.24 o
   5   7   0      100.01      126.05     40.30 o
   7   7   0      118.94      168.97     37.59 o
   9   7   0    21070.98    22367.33    301.06 o
  11   7   0      108.79      104.87     31.78 o
  13   7   0       90.51       63.32     29.13 o
  15   7   0    15370.33    15352.85    268.08 o
  17   7   0      354.76      349.78     58.27 o
  19   7   0      167.38      120.68     36.69 o
  21   7   0     8993.00     9127.43    191.47 o
  23   7   0      738.52      776.79     70.50 o
  25   7   0      739.04      910.31     88.72 o
  27   7   0    14247.55    14673.31    337.04 o
  29   7   0        0.10       51.72     46.21 o
  31   7   0      313.06       85.31     50.01 o
  33   7   0     4951.90     4975.09    182.65 o
  35   7   0       42.71       30.04     44.82 o
  37   7   0      218.08      218.45     59.41 o
  39   7   0     3263.34     2636.29    144.12 o
  41   7   0       26.08       77.24     49.70 o
  43   7   0      352.33      321.72     92.06 o
  45   7   0     2325.67     2213.40    176.20 o
  47   7   0      295.04      264.90     91.58 o
  49   7   0      927.11      964.91    137.12 o
  51   7   0     2085.56     1792.29    170.49 o
   0   8   0     1325.47     1406.34    100.14 o
   2   8   0     1254.45     1308.57     74.75 o
   4   8   0      868.25      911.58     73.93 o
   6   8   0     1706.88     1665.73    119.18 o
   8   8   0     1813.28     2031.23    297.48 o
  10   8   0      690.82      795.14     84.37 o
  12   8   0       89.81       78.65     46.50 o
  14   8   0     2973.57     3041.68    139.21 o
  16   8   0      994.14      983.00     92.17 o
  18   8   0      729.33      717.49     83.04 o
  20   8   0     1702.37     1722.31    113.91 o
  22   8   0      204.48      184.99     50.22 o
  24   8   0      743.85      749.42    181.56 o
  26   8   0     2481.29     2781.39    180.09 o
  28   8   0      375.93      438.27     77.05 o
  30   8   0      853.01      830.68     95.99 o
  32   8   0     1801.91     1791.75    138.55 o
  34   8   0       27.63       22.85     47.69 o
  36   8   0      311.96      447.70     94.93 o
  38   8   0     2107.32     2091.31    146.62 o
  40   8   0      420.31      464.96     82.17 o
  42   8   0      129.51      158.52     87.52 o
   3   9   0     1100.63     1084.06    172.59 o
   5   9   0     2201.56     2212.92    157.20 o
   7   9   0     3225.24     3312.81    181.62 o
   9   9   0      307.62      232.45     79.01 o
  11   9   0     2700.87     3098.88    187.51 o
  13   9   0     2330.02     2526.94    138.53 o
  15   9   0      242.59      274.74     63.14 o
  17   9   0     2615.04     2966.57    146.52 o
  19   9   0     2000.91     2048.46    129.25 o
  21   9   0      309.30      176.69     72.93 o
  23   9   0     2806.14     2970.41    188.02 o
  25   9   0     1480.12     1499.14    242.83 o
  27   9   0      293.21      327.92    112.48 o
  29   9   0     1390.80     1469.92    172.59 o
  31   9   0     1374.23     1250.22    137.36 o
 -73   1   1      143.86       63.36     42.63 o
 -71   1   1       21.34       59.56     41.33 o
 -69   1   1       24.30      154.20     53.26 o
 -67   1   1      621.78      350.20     51.23 o
 -65   1   1       13.28       18.33     35.33 o
 -63   1   1       55.90       25.85     34.40 o
 -61   1   1      311.01      240.88     54.33 o
 -59   1   1      204.85      108.44     31.23 o
 -57   1   1      589.48      476.47     53.63 o
 -55   1   1        8.68       56.28     27.25 o
 -53   1   1      109.24      135.66     24.53 o
 -51   1   1     1688.30     1410.84     48.40 o
 -49   1   1     2506.78     2319.50     79.02 o
 -47   1   1      759.23      660.99     48.50 o
 -45   1   1      374.21      481.46     27.30 o
 -43   1   1    10167.91    10094.11    120.82 o
 -41   1   1      373.76      373.53     23.97 o
 -39   1   1      934.49     1189.64     34.29 o
 -37   1   1    11373.07    12065.09    125.30 o
 -35   1   1       90.80      150.37     14.99 o
 -33   1   1     2301.30     2284.36     37.45 o
 -31   1   1     5670.97     6011.70     68.18 o
 -29   1   1      761.92      760.55     32.29 o
 -27   1   1     5857.36     5662.75     65.03 o
 -25   1   1    30348.13    30923.41    264.98 o
 -23   1   1       48.49       48.26     13.42 o
 -21   1   1    22821.70    23577.51    304.12 o
 -19   1   1    20150.63    19800.49    258.10 o
 -17   1   1    32165.80    32584.06    406.05 o
 -15   1   1    31251.71    33037.94    408.27 o
 -13   1   1    81978.18    81994.20   1556.24 o
 -11   1   1    25521.49    26829.23    382.82 o
  -9   1   1    35153.50    34956.54    485.68 o
  -7   1   1    18753.60    18379.86    242.60 o
  -5   1   1     9292.54     9095.19    113.65 o
  -3   1   1    14237.02    14529.14    171.79 o
  -1   1   1   113318.19   114254.35   1258.41 o
   1   1   1     4082.10     4530.83     59.39 o
   3   1   1       28.91       33.10      7.31 o
   5   1   1     2122.14     1907.51     41.35 o
   7   1   1       28.22       55.74      8.93 o
   9   1   1      468.03      596.66     41.13 o
  11   1   1   306250.28   292635.03   3409.03 o
  13   1   1    11776.94    12460.76    165.17 o
  15   1   1    17753.45    17409.22    298.20 o
  17   1   1    27657.14    28583.48    402.87 o
  19   1   1    38675.00    39359.16    481.40 o
  21   1   1     4633.53     4638.63     74.95 o
  23   1   1     4328.45     4032.34     62.22 o
  25   1   1    22597.15    22774.04    224.13 o
  27   1   1     5523.14     5723.78     68.59 o
  29   1   1     9388.50     9488.71    106.24 o
  31   1   1     5514.76     5474.69     73.84 o
  33   1   1        3.31       55.50     16.35 o
  35   1   1    13367.43    14266.12    146.01 o
  37   1   1     6694.70     7122.18    100.28 o
  39   1   1      793.13      871.67     39.19 o
  41   1   1     2414.32     2234.05     52.96 o
  43   1   1     2192.57     2089.81     62.15 o
  45   1   1      941.75     1074.59     38.79 o
  47   1   1     4693.13     4672.83     80.59 o
  49   1   1      477.34      419.36     30.52 o
  51   1   1      122.73      116.95     22.59 o
  53   1   1     3537.05     3618.55     82.33 o
  55   1   1       15.84       56.83     32.04 o
  57   1   1        0.29       20.69     31.17 o
  59   1   1       37.34      -13.98     30.44 o
  61   1   1     1048.01      681.98     59.61 o
  63   1   1      233.22      216.03     71.38 o
  65   1   1        4.01       29.21     36.86 o
  67   1   1      285.21      201.87     46.96 o
  69   1   1      548.37      659.39     66.64 o
  71   1   1      125.84      100.54     44.82 o
 -70   2   1        0.69       28.89     41.26 o
 -68   2   1       10.86       67.35     40.27 o
 -66   2   1      101.36       69.36     39.13 o
 -64   2   1       27.88       77.30     38.17 o
 -62   2   1       73.83      125.61     40.94 o
 -60   2   1       94.98       47.45     42.33 o
 -58   2   1        2.37       46.13     34.85 o
 -56   2   1      452.68      271.75     43.51 o
 -54   2   1     1170.88     1188.27     68.46 o
 -52   2   1      252.92      319.70     39.88 o
 -50   2   1      169.76      170.15     31.30 o
 -48   2   1       78.07       82.75     47.49 o
 -46   2   1     1733.42     1588.09     58.25 o
 -44   2   1      262.36      243.02     30.09 o
 -42   2   1      777.33      835.66     42.84 o
 -40   2   1      591.90      582.76     43.10 o
 -38   2   1      622.33      547.24     33.77 o
 -36   2   1       21.66       19.30     17.66 o
 -34   2   1     2100.80     2287.86     54.27 o
 -32   2   1     3874.26     4280.29     70.40 o
 -30   2   1      133.72       96.23     20.34 o
 -28   2   1     2653.26     2767.00     55.95 o
 -26   2   1     1985.85     1801.19     42.00 o
 -24   2   1     2228.67     2503.37     50.68 o
 -22   2   1     3358.30     3318.04     56.73 o
 -20   2   1      796.50      820.22     32.10 o
 -18   2   1    13568.65    13639.15    249.16 o
 -16   2   1     5574.80     5473.12    113.99 o
 -14   2   1     2005.35     2585.78     82.01 o
 -12   2   1        9.70       35.98     14.80 o
 -10   2   1    12756.45    12600.70    177.07 o
  -8   2   1    21654.19    24133.87    312.05 o
  -6   2   1      921.96     1043.96     31.67 o
  -4   2   1     9984.76     9367.77    127.78 o
  -2   2   1    29653.43    29169.03    342.52 o
   0   2   1    24679.70    24822.93    270.80 o
   2   2   1     8839.33     8428.22    112.45 o
   4   2   1       81.24      235.70     38.34 o
   6   2   1     9341.31     9605.91    127.18 o
   8   2   1    38615.20    40429.93    490.32 o
  10   2   1     4747.53     5751.19    100.92 o
  12   2   1      831.02      795.05     36.93 o
  14   2   1     4978.95     5439.90     86.06 o
  16   2   1     1736.26     1746.55     38.47 o
  18   2   1     5580.70     6086.99     90.89 o
  20   2   1      673.09      543.04     20.21 o
  22   2   1    17596.90    17497.95    194.62 o
  24   2   1     1722.13     1970.60     44.21 o
  26   2   1     4261.94     4220.58     65.94 o
  28   2   1     1059.56     1035.21     53.07 o
  30   2   1      908.74      952.15     43.76 o
  32   2   1     6801.81     7304.85    136.45 o
  34   2   1      847.39      727.58     40.08 o
  36   2   1     1093.72      808.86     41.54 o
  38   2   1      115.31      174.43     26.86 o
  40   2   1      670.99      639.23     50.03 o
  42   2   1      134.37      118.01     26.47 o
  44   2   1      359.54      328.83     35.63 o
  46   2   1      196.07      285.30     35.23 o
  48   2   1      430.81      474.69     43.83 o
  50   2   1      897.54      927.23     68.33 o
  52   2   1      190.74      146.76     34.62 o
  54   2   1      379.43      470.59     51.43 o
  56   2   1      745.98      578.74     64.73 o
  58   2   1       45.13      110.54     42.01 o
  60   2   1       70.63       57.53     41.34 o
  62   2   1      103.02      124.75     58.89 o
  64   2   1      359.72      295.48     70.01 o
  66   2   1       18.19       95.37     42.28 o
  68   2   1        8.56       70.14     40.71 o
  70   2   1        2.12      -17.91     39.16 o
 -69   3   1       23.78       -1.01     63.15 o
 -67   3   1        1.49       61.51     62.60 o
 -65   3   1      116.60      149.45     58.62 o
 -63   3   1      412.36      148.43     56.99 o
 -61   3   1        0.94       43.13     45.34 o
 -59   3   1       49.91      -44.68     42.60 o
 -57   3   1      282.35      179.05     52.29 o
 -55   3   1      263.95      274.51     78.13 o
 -53   3   1      105.45      151.86     44.76 o
 -51   3   1      737.20      562.04     91.67 o
 -49   3   1     1190.63     1138.11     78.74 o
 -47   3   1      316.81      361.45     36.73 o
 -45   3   1     1464.69     1391.90     57.82 o
 -43   3   1       35.34       73.89     24.50 o
 -41   3   1     1307.32     1399.23     89.02 o
 -39   3   1     2220.26     2189.38     71.18 o
 -37   3   1     4093.09     4539.70    121.34 o
 -35   3   1      736.34      912.78     44.42 o
 -33   3   1       38.27       83.50     31.56 o
 -31   3   1     8601.87     8479.63    135.14 o
 -29   3   1       59.90       69.23     19.86 o
 -27   3   1      644.62      706.78     36.70 o
 -25   3   1    11730.03    11912.39    223.39 o
 -23   3   1     6860.23     6717.34    111.65 o
 -21   3   1    18093.11    18530.70    217.29 o
 -19   3   1     8538.60     8427.89    131.96 o
 -17   3   1    18747.01    18717.73    262.59 o
 -15   3   1     5206.30     5079.53     82.83 o
 -13   3   1    16041.13    15657.74    161.18 o
 -11   3   1    20017.40    20219.67    229.39 o
  -9   3   1     1502.83     1486.81     37.75 o
  -7   3   1    35958.89    35003.10    381.07 o
  -5   3   1     5086.09     5351.12     98.06 o
  -3   3   1     4920.29     4460.82     94.00 o
  -1   3   1    29447.65    29517.82    324.49 o
   1   3   1    16990.26    16713.78    213.94 o
   3   3   1     5827.43     6084.05    104.67 o
   5   3   1    62551.59    63304.37    637.91 o
   7   3   1      292.24      365.19     25.57 o
   9   3   1    16396.62    16523.52    188.18 o
  11   3   1    39037.97    39098.99    399.82 o
  13   3   1     6709.20     6966.89     96.33 o
  15   3   1     4970.07     5215.22     84.43 o
  17   3   1    33688.03    34233.12    332.30 o
  19   3   1     5280.17     5384.42     75.62 o
  21   3   1     3721.43     3288.32     67.27 o
  23   3   1    15297.03    16038.08    244.57 o
  25   3   1     1805.67     1744.83     75.23 o
  27   3   1     3234.51     3090.99    123.69 o
  29   3   1     4165.89     4035.92    121.16 o
  31   3   1     1584.82     1602.57     86.74 o
  33   3   1     9638.79     9452.26    159.91 o
  35   3   1     6014.48     6232.76    435.83 o
  37   3   1      358.48      401.20     35.12 o
  39   3   1      828.09      779.77     63.61 o
  41   3   1     7088.23     7182.19    132.70 o
  43   3   1      170.95      264.77     31.90 o
  45   3   1       78.79       65.01     25.82 o
  47   3   1     4151.97     4349.67    103.83 o
  49   3   1      204.03      140.38     31.27 o
  51   3   1       52.89      167.31     38.11 o
  53   3   1      150.26      110.84     47.95 o
  55   3   1      182.11      192.99     68.61 o
  57   3   1       85.95      110.92     50.30 o
  59   3   1      393.98      232.13     57.03 o
  61   3   1        0.08      157.93     54.42 o
  63   3   1        5.62        6.65     58.05 o
  65   3   1      312.40      316.45     82.79 o
  67   3   1        2.76       56.24     65.32 o
  69   3   1        7.85       -9.92     60.63 o
 -66   4   1        1.47       65.79     54.45 o
 -64   4   1       47.67      105.66     53.85 o
 -62   4   1       38.11       58.27     51.97 o
 -60   4   1        4.27      -51.87     44.36 o
 -58   4   1      305.67      150.98     64.67 o
 -56   4   1      191.45      277.40     67.28 o
 -54   4   1       54.78       63.91     48.30 o
 -52   4   1      403.88      451.60    103.78 o
 -50   4   1       42.14       60.48     55.54 o
 -48   4   1       69.98      128.63     71.82 o
 -46   4   1     1468.16     1364.54    103.37 o
 -44   4   1       42.57       45.92     44.90 o
 -42   4   1      801.62      811.31     85.81 o
 -40   4   1     1647.90     1490.05     99.27 o
 -38   4   1      129.06       64.10     44.62 o
 -36   4   1       30.21       74.10     32.15 o
 -34   4   1     6169.52     6557.82    166.41 o
 -32   4   1      106.39       86.84     31.06 o
 -30   4   1      119.90       33.08     27.51 o
 -28   4   1     3712.30     3652.89    108.24 o
 -26   4   1        6.77       11.56     22.92 o
 -24   4   1     2915.56     2649.40     68.00 o
 -22   4   1    16132.25    16743.33    219.22 o
 -20   4   1     1577.19     1605.98     48.09 o
 -18   4   1    13035.97    13151.18    165.14 o
 -16   4   1     2088.52     2271.00     47.88 o
 -14   4   1     5980.30     6366.73     74.99 o
 -12   4   1     5418.31     5287.01     61.85 o
 -10   4   1    23318.38    23520.39    186.60 o
  -8   4   1     8096.87     8621.88     85.88 o
  -6   4   1     4552.34     4201.51     57.81 o
  -4   4   1    35304.80    35616.03    266.21 o
  -2   4   1        9.74       66.38     19.72 o
   0   4   1     2616.07     2438.79     42.31 o
   2   4   1    24971.91    24785.46    228.85 o
   4   4   1    11697.64    11756.69    126.60 o
   6   4   1    14018.64    14700.76    182.87 o
   8   4   1    23605.16    24349.61    230.76 o
  10   4   1     3001.52     2946.74     52.11 o
  12   4   1      685.88      808.87     35.44 o
  14   4   1    11203.33    11417.04    148.72 o
  16   4   1     1779.41     1809.86     61.79 o
  18   4   1     2276.01     2219.78     80.36 o
  20   4   1    17515.03    16633.23    244.32 o
  22   4   1     6571.63     6401.01    128.55 o
  24   4   1     4648.13     4506.22    106.05 o
  26   4   1      254.67      381.31     44.69 o
  28   4   1    11554.12    11010.18    213.90 o
  30   4   1      621.09      804.36     59.51 o
  32   4   1     2982.73     3221.37    106.99 o
  34   4   1      302.15      528.55     74.16 o
  36   4   1      807.35      668.27     64.16 o
  38   4   1       93.48      108.96     35.61 o
  40   4   1      622.07      634.12     60.80 o
  42   4   1      366.26      336.91     62.67 o
  44   4   1      285.60      167.08     56.15 o
  46   4   1      510.24      561.03    149.49 o
  48   4   1       36.82        2.82     58.85 o
  50   4   1      265.12      235.03     72.06 o
  52   4   1      326.51      410.43    136.71 o
  54   4   1       78.11       55.96     47.39 o
  56   4   1       62.05        4.40     44.93 o
  58   4   1      250.32      202.24     58.71 o
  60   4   1      151.53       56.17     48.97 o
  62   4   1      145.59      131.02     56.87 o
  64   4   1      313.20      177.74     62.89 o
  66   4   1       13.15       -3.68     51.49 o
 -63   5   1      143.66      291.64     94.72 o
 -61   5   1       35.78       16.27     65.53 o
 -59   5   1        6.48      -32.37     70.24 o
 -57   5   1       50.84      205.79     81.23 o
 -55   5   1      598.39      493.78     97.70 o
 -53   5   1      264.98      331.91     85.11 o
 -51   5   1        6.93       30.74     59.28 o
 -49   5   1      313.50      256.54     75.10 o
 -47   5   1      250.07      273.49     98.56 o
 -45   5   1      106.74      166.59     65.00 o
 -43   5   1      584.68      524.70     87.87 o
 -41   5   1       28.11       30.87     50.40 o
 -39   5   1      325.59      358.15     63.17 o
 -37   5   1     1202.22     1188.68     89.00 o
 -35   5   1      108.50      236.01     44.90 o
 -33   5   1       27.22      113.69     35.67 o
 -31   5   1     2898.81     2554.58     99.05 o
 -29   5   1      447.08      382.79     48.68 o
 -27   5   1     2923.76     2924.35    103.79 o
 -25   5   1     2780.67     2646.03     96.16 o
 -23   5   1       34.64       27.93     30.32 o
 -21   5   1      157.11      221.03     30.91 o
 -19   5   1    16127.07    16183.07    209.42 o
 -17   5   1      225.92      229.84     32.39 o
 -15   5   1     1920.16     1889.31     53.84 o
 -13   5   1     1979.63     1915.59     47.56 o
 -11   5   1     2505.21     2281.52     48.15 o
  -9   5   1     1361.79     1538.71     41.07 o
  -7   5   1      975.06     1209.93     33.30 o
  -5   5   1       47.48       56.27     13.92 o
  -3   5   1     7804.01     7938.32     92.01 o
  -1   5   1    12647.57    13206.32    133.93 o
   1   5   1       71.61       75.62     14.59 o
   3   5   1     3485.38     3533.37     54.79 o
   5   5   1    16614.14    17194.96    189.15 o
   7   5   1      286.73      369.53     28.00 o
   9   5   1     7396.13     7618.16    115.03 o
  11   5   1     1672.88     1669.86     57.38 o
  13   5   1     1672.20     1827.98     74.97 o
  15   5   1     1059.95     1130.47     51.85 o
  17   5   1     5060.35     5051.31    159.76 o
  19   5   1      643.52      668.47     49.01 o
  21   5   1      356.86      273.53     36.67 o
  23   5   1     2293.31     2119.77     78.16 o
  25   5   1     1068.62     1114.70     62.72 o
  27   5   1     3949.45     3722.17    120.45 o
  29   5   1     1166.98     1019.30     70.88 o
  31   5   1      408.80      303.85     69.93 o
  33   5   1     2208.20     2573.46    103.48 o
  35   5   1      423.76      520.08     60.35 o
  37   5   1      159.64      105.20     38.75 o
  39   5   1      852.25      850.16     73.15 o
  41   5   1     1159.20      949.77     85.83 o
  43   5   1       47.89       -9.35     50.85 o
  45   5   1      154.46      111.21     63.85 o
  47   5   1       65.07       82.31     58.37 o
  49   5   1      604.64      425.24     90.26 o
  51   5   1      271.35      538.90     98.61 o
  53   5   1        0.90      -17.96     58.85 o
  55   5   1       42.23       20.20     60.22 o
  57   5   1      324.77      380.53     95.39 o
  59   5   1       98.62      -13.82     63.51 o
  61   5   1        0.93       -1.20     65.07 o
 -58   6   1        6.42      -16.38     68.30 o
 -56   6   1      270.53      263.78     88.55 o
 -54   6   1      395.41      265.26     89.30 o
 -52   6   1      137.74      189.01     80.56 o
 -50   6   1       78.08       66.15     66.18 o
 -48   6   1      680.81      516.58    273.99 o
 -46   6   1      604.83      679.71    113.90 o
 -44   6   1      411.60      401.31     87.16 o
 -42   6   1     2181.47     1995.34    179.08 o
 -40   6   1     2215.38     1999.76    350.40 o
 -38   6   1      415.20      334.80     62.16 o
 -36   6   1     2259.31     2041.03    117.01 o
 -34   6   1     3224.01     3266.48    136.90 o
 -32   6   1      117.96      158.49     44.11 o
 -30   6   1     3254.55     3162.81    119.34 o
 -28   6   1     6526.86     6308.59    168.33 o
 -26   6   1      413.56      350.79     50.43 o
 -24   6   1     3815.21     3777.79    124.68 o
 -22   6   1     3143.88     3199.94     99.02 o
 -20   6   1     2655.43     3021.08     87.17 o
 -18   6   1     6672.67     7251.66    127.90 o
 -16   6   1     8005.14     8229.02    136.89 o
 -14   6   1     1195.72     1299.41     55.00 o
 -12   6   1     6671.15     6559.13    111.92 o
 -10   6   1     8709.05     8885.68    143.24 o
  -8   6   1     2280.43     2395.38     64.56 o
  -6   6   1     5792.48     5596.22    101.56 o
  -4   6   1     6808.26     7161.97    109.96 o
  -2   6   1      508.81      512.50     33.09 o
   0   6   1     1536.21     1622.07     48.32 o
   2   6   1     7860.25     8071.70    134.66 o
   4   6   1      511.98      556.88     39.15 o
   6   6   1     1180.24     1220.59     52.07 o
   8   6   1     9435.82     9978.01    163.41 o
  10   6   1      785.28      835.12     48.72 o
  12   6   1     1414.42     1433.19     90.98 o
  14   6   1     9471.97    10022.89    170.18 o
  16   6   1     3637.07     3779.03    100.00 o
  18   6   1      488.16      490.61     45.06 o
  20   6   1     6352.85     6630.49    149.60 o
  22   6   1      994.45      990.38     63.92 o
  24   6   1       89.05      116.27     33.52 o
  26   6   1     3494.87     3180.58    104.37 o
  28   6   1     1507.53     1494.91     88.64 o
  30   6   1      785.61      824.28     98.35 o
  32   6   1     1727.44     1844.81    111.30 o
  34   6   1     1928.01     2364.79    126.44 o
  36   6   1      224.04      289.77     63.60 o
  38   6   1     5913.86     5936.86    195.17 o
  40   6   1      494.76      465.51     71.03 o
  42   6   1       74.74      112.99     60.19 o
  44   6   1     4211.54     4483.68    221.31 o
  46   6   1      264.51      161.65     75.79 o
  48   6   1       24.31       -2.22     59.68 o
  50   6   1     1595.35     1472.29    149.42 o
  52   6   1      256.32      136.90     74.27 o
  54   6   1        1.08       15.05     63.62 o
  56   6   1      650.71      581.14    152.97 o
 -51   7   1      106.64       66.47     75.40 o
 -49   7   1      116.78      110.08     71.09 o
 -47   7   1      645.29      740.85    265.77 o
 -45   7   1       21.04       35.27     61.15 o
 -43   7   1        0.03      -43.79     56.05 o
 -41   7   1      106.19      187.00     75.58 o
 -39   7   1        0.75       48.09     48.49 o
 -37   7   1        0.74        8.06     44.66 o
 -35   7   1      998.15     1216.69    103.54 o
 -33   7   1       37.80        4.69     46.36 o
 -31   7   1       15.44       -8.14     41.14 o
 -29   7   1      329.47      337.71     62.52 o
 -27   7   1        0.58       13.67     67.58 o
 -25   7   1       23.68       63.52     44.91 o
 -23   7   1      566.04      570.29     86.84 o
 -21   7   1       88.86       80.89     33.55 o
 -19   7   1     1114.37     1062.77     64.07 o
 -17   7   1      431.07      444.58     45.95 o
 -15   7   1       22.99       37.89     29.27 o
 -13   7   1       14.98       19.89     26.72 o
 -11   7   1      813.62      905.41     52.76 o
  -9   7   1        0.40       16.18     24.35 o
  -7   7   1       33.72       56.33     29.33 o
  -5   7   1      386.66      468.86     60.27 o
  -3   7   1      145.90      137.26     32.83 o
  -1   7   1      170.31      163.15     40.58 o
   1   7   1       85.09      178.75     40.85 o
   3   7   1       89.37       94.06     36.39 o
   5   7   1      956.72      874.83     79.79 o
   7   7   1      632.63      669.96    139.53 o
   9   7   1      504.28      427.28     49.32 o
  11   7   1        4.68       22.00     31.16 o
  13   7   1      265.52      265.67     42.54 o
  15   7   1      235.26      252.57     42.43 o
  17   7   1      159.09      140.71     37.94 o
  19   7   1       53.56       75.57     32.01 o
  21   7   1      374.45      314.67     46.47 o
  23   7   1       12.48       72.81     39.72 o
  25   7   1     1261.30     1527.75     92.81 o
  27   7   1       42.40       66.10     46.54 o
  29   7   1      249.88      128.83     52.55 o
  31   7   1     1850.91     1932.34    123.53 o
  33   7   1      665.18      788.45     88.94 o
  35   7   1       94.81      112.05     59.75 o
  37   7   1      552.53      420.09     71.70 o
  39   7   1       61.83       92.59     50.28 o
  41   7   1      241.57      256.45     67.23 o
  43   7   1       34.88      212.71     60.97 o
  45   7   1       16.42        0.56     65.83 o
  47   7   1      113.06      139.13     82.64 o
  49   7   1       97.52      172.11     85.90 o
  51   7   1       34.34       63.88     73.94 o
 -44   8   1        0.01       64.82     76.32 o
 -42   8   1        6.13      127.46     90.33 o
 -40   8   1      945.06      730.70    123.47 o
 -38   8   1      203.33      260.29     87.16 o
 -36   8   1       13.20       53.22     53.31 o
 -34   8   1      546.79      491.76     80.38 o
 -32   8   1      104.92      116.00     54.27 o
 -30   8   1      581.54      640.45    144.69 o
 -28   8   1     1512.91     1669.47    119.91 o
 -26   8   1       34.12       81.35     51.89 o
 -24   8   1      450.69      488.84    248.21 o
 -22   8   1     2600.03     2364.35    158.76 o
 -20   8   1      473.48      437.17     70.23 o
 -18   8   1      133.69      135.92     48.96 o
 -16   8   1     4471.13     4570.79    166.85 o
 -14   8   1      361.26      306.27     62.05 o
 -12   8   1     1474.90     1748.25    156.93 o
 -10   8   1     2230.03     2321.09    122.01 o
  -8   8   1     1385.15     1433.47     87.39 o
  -6   8   1     2601.07     2835.82     99.70 o
  -4   8   1     3836.78     3987.98    131.80 o
  -2   8   1      760.55      815.59     87.86 o
   0   8   1     1101.14      997.68     75.96 o
   2   8   1     8674.99     9374.03    305.29 o
   4   8   1      959.45      965.84    111.02 o
   6   8   1     1253.94     1284.75     99.86 o
   8   8   1     8989.18     9455.74    251.52 o
  10   8   1     2695.76     2873.75    135.85 o
  12   8   1     1135.21     1265.49    100.45 o
  14   8   1     5785.31     5809.88    192.84 o
  16   8   1     2879.47     3243.05    127.17 o
  18   8   1     2263.69     2499.36    118.50 o
  20   8   1     2341.29     2408.32    116.98 o
  22   8   1     1322.36     1517.72    106.72 o
  24   8   1      968.34     1191.26     90.60 o
  26   8   1     2615.79     2523.65    144.38 o
  28   8   1      869.19      771.80     93.46 o
  30   8   1     1254.57     1340.83    207.25 o
  32   8   1     1177.92     1307.27    204.57 o
  34   8   1     1306.14     1366.56    268.11 o
  36   8   1      329.19      195.69     64.94 o
  38   8   1     1495.70     1217.10    133.18 o
  40   8   1      914.09      736.53     97.45 o
  42   8   1      548.42      546.73    117.39 o
 -31   9   1       50.36      159.03     76.05 o
 -29   9   1      188.14      155.72     79.26 o
 -27   9   1      589.37      684.11    109.58 o
 -25   9   1       42.13      118.69     66.00 o
 -23   9   1        1.43       89.96     66.98 o
 -21   9   1       98.45       68.99     67.41 o
 -19   9   1       89.55       95.26     66.19 o
 -17   9   1        5.31      -25.03     56.94 o
 -15   9   1      488.89      456.95    141.43 o
 -13   9   1      143.59      207.85     78.44 o
 -11   9   1      169.23      162.32     72.91 o
  -9   9   1      217.84      259.32     79.28 o
  -7   9   1      213.63      192.31     75.35 o
  -5   9   1      353.78      336.95    124.34 o
  -1   9   1      978.19      955.46    118.47 o
   1   9   1       78.04       10.22     63.15 o
   3   9   1       17.96       87.18     67.30 o
   5   9   1      857.11      827.92    166.28 o
   7   9   1        1.81       26.41     48.91 o
   9   9   1       75.47      108.07     83.57 o
  11   9   1      264.85      312.43     70.63 o
  13   9   1      170.22      134.62     56.56 o
  15   9   1      135.16      114.22     53.59 o
  17   9   1      249.08      292.17     64.40 o
  19   9   1        0.64       -7.60     46.80 o
  21   9   1        0.91      -28.56     44.72 o
  23   9   1      491.84      459.79    171.32 o
  25   9   1       70.00      124.13     69.76 o
  27   9   1        7.70       20.77     63.79 o
  29   9   1      252.41      205.15     83.25 o
  31   9   1       69.78      137.73     62.62 o
 -72   0   2      931.19     1065.72    209.77 o
 -70   0   2      773.16      351.20     84.45 o
 -68   0   2       28.73       44.04     74.35 o
 -66   0   2     1249.89     1115.54     76.88 o
 -64   0   2     1722.15     1749.45    143.45 o
 -62   0   2        7.66      -44.07     33.12 o
 -60   0   2      656.38      610.67     60.99 o
 -58   0   2     1716.68     1842.16    138.60 o
 -56   0   2        1.52       38.06     31.60 o
 -54   0   2     1639.18     1866.09     77.19 o
 -52   0   2     5800.76     5478.84    130.86 o
 -50   0   2        1.20      232.57     58.86 o
 -48   0   2     9845.50     9874.25    265.10 o
 -46   0   2    15173.23    15257.57    246.69 o
 -44   0   2      336.17      442.76     39.73 o
 -42   0   2     7874.18     8125.17    139.69 o
 -40   0   2    14784.00    14767.13    246.25 o
 -38   0   2     1435.47     1839.89     56.26 o
 -36   0   2     6577.98     6740.44    108.76 o
 -34   0   2    13767.79    13324.02    174.26 o
 -32   0   2     2665.74     3048.46     63.25 o
 -30   0   2    10255.72    10223.14    128.80 o
 -28   0   2    25262.00    24159.03    254.90 o
 -26   0   2     1906.02     1709.37     47.11 o
 -24   0   2    10750.45     9905.37    144.86 o
 -22   0   2    57497.30    57578.85    768.37 o
 -20   0   2      297.55      221.69     27.50 o
 -18   0   2    81531.86    79978.51   1226.87 o
 -16   0   2    94773.27    94943.12   1445.23 o
 -14   0   2    48965.68    51786.50    981.86 o
 -12   0   2    98667.51    99617.49   1843.99 o
 -10   0   2   131576.52   127624.95   3851.84 o
  -8   0   2    18336.51    21102.37    341.10 o
  -6   0   2   107892.02   109151.24   1482.39 o
  -4   0   2   148429.23   144101.14   1943.59 o
  -2   0   2    43949.93    47957.66   1269.99 o
   0   0   2   169209.58   152706.27   2821.20 o
   2   0   2   122846.76   114891.16   3315.29 o
   4   0   2     9657.90     9163.06    195.64 o
   6   0   2   108846.76   109882.68   2084.37 o
   8   0   2    42103.59    42395.48    656.46 o
  10   0   2   230968.17   235400.09   4338.53 o
  12   0   2    43118.70    44260.17    843.65 o
  14   0   2    49426.38    49424.41    942.54 o
  16   0   2     3636.99     3631.52    122.60 o
  18   0   2    73951.06    71397.77   1351.61 o
  20   0   2    22303.85    21708.05    452.47 o
  22   0   2    12052.33    12043.18    213.02 o
  24   0   2    82488.59    81580.84   1034.73 o
  26   0   2    66913.92    67868.98    765.25 o
  28   0   2     2725.56     3274.03     70.37 o
  30   0   2    37945.58    38557.25    459.44 o
  32   0   2     7783.89     8709.54    154.25 o
  34   0   2       15.31      188.18     36.33 o
  36   0   2    17618.04    18077.53    224.55 o
  38   0   2     6428.94     6610.76    136.85 o
  40   0   2      131.51      289.34     32.93 o
  42   0   2     6135.05     5577.43    137.44 o
  44   0   2     5722.60     6269.98    151.25 o
  46   0   2      102.63      284.78     40.78 o
  48   0   2     7410.23     6796.63    164.51 o
  50   0   2     1361.48     1939.33    106.00 o
  52   0   2      275.25      457.01     52.47 o
  54   0   2     1906.90     2098.38     92.45 o
  56   0   2      824.09      802.11     72.92 o
  58   0   2       41.03       96.73     40.43 o
  60   0   2      585.68      323.70     91.66 o
  62   0   2        2.46        3.80     62.17 o
  64   0   2       34.15       46.34     42.30 o
  66   0   2      164.79       45.88     71.19 o
  68   0   2      543.07      374.29    108.21 o
  70   0   2     1191.35     1587.33    167.69 o
 -73   1   2      388.27      449.63     57.36 o
 -71   1   2      339.02      282.31     51.19 o
 -69   1   2      488.46      607.00    129.28 o
 -67   1   2       60.87      108.45     38.45 o
 -65   1   2      387.75      345.95     45.83 o
 -63   1   2     1736.27     1792.15     77.50 o
 -61   1   2      128.58      158.25     32.63 o
 -59   1   2     1725.22     1628.29     66.00 o
 -57   1   2     2145.47     2275.35     73.49 o
 -55   1   2      982.11      979.19     43.02 o
 -53   1   2     1628.07     1762.58     74.88 o
 -51   1   2     2124.49     2172.34     74.20 o
 -49   1   2     1334.66     1446.53     45.35 o
 -47   1   2     3791.27     3911.10     88.56 o
 -45   1   2     2281.28     2218.67     50.05 o
 -43   1   2      191.18      195.54     20.68 o
 -41   1   2     2344.04     2355.87     58.22 o
 -39   1   2     7238.70     7114.57     88.45 o
 -37   1   2     4422.60     4527.44     64.76 o
 -35   1   2    12994.10    13666.13    130.04 o
 -33   1   2    19157.23    19294.93    163.65 o
 -31   1   2     5629.81     6127.52     69.97 o
 -29   1   2    24842.40    24507.62    198.90 o
 -27   1   2     7810.64     7578.62     80.17 o
 -25   1   2     8771.16     8587.39     91.31 o
 -23   1   2    10284.04     9718.80    104.19 o
 -21   1   2       15.19       91.40     23.09 o
 -19   1   2     6121.08     6589.68     96.91 o
 -17   1   2    48304.56    49445.47    602.10 o
 -15   1   2    20657.91    20593.46    342.59 o
 -13   1   2    20390.82    21111.03    301.57 o
 -11   1   2    49663.54    49857.07    514.72 o
  -9   1   2    17574.74    16755.34    201.16 o
  -7   1   2    33116.12    34576.32    389.63 o
  -5   1   2    21709.96    21023.97    224.04 o
  -3   1   2     6625.51     7085.69     84.70 o
  -1   1   2    19528.05    18794.16    218.46 o
   1   1   2    38436.71    39014.85    469.92 o
   3   1   2     4936.65     5209.18     97.52 o
   5   1   2   117925.72   123656.41   1862.18 o
   7   1   2   131492.39   133343.17   1738.35 o
   9   1   2    68966.88    70904.88    949.25 o
  11   1   2       12.24       44.51     19.04 o
  13   1   2    39723.70    38978.91    473.55 o
  15   1   2    11618.87    10565.64    146.97 o
  17   1   2    10529.91    10054.34    161.67 o
  19   1   2    13699.08    13167.49    183.96 o
  21   1   2      556.22      454.38     20.87 o
  23   1   2     9063.66     9023.07    111.94 o
  25   1   2    15960.68    16037.27    166.88 o
  27   1   2    12128.61    12052.52    119.70 o
  29   1   2     4087.95     4126.65     57.36 o
  31   1   2    11428.25    12106.37    117.45 o
  33   1   2     8530.30     8491.29     91.98 o
  35   1   2      259.25      335.35     39.46 o
  37   1   2     7318.53     6966.08     99.18 o
  39   1   2     7254.45     7363.00    104.70 o
  41   1   2     1753.15     1923.65     59.01 o
  43   1   2     6211.49     6254.09     97.22 o
  45   1   2     2368.68     2322.14     57.12 o
  47   1   2     1243.80     1263.29     45.13 o
  49   1   2      770.08      795.00     51.33 o
  51   1   2      269.72      301.80     40.69 o
  53   1   2      746.71      700.05     93.25 o
  55   1   2     1512.56     1262.84     73.26 o
  57   1   2     1141.86     1226.16     69.53 o
  59   1   2     1235.40     1232.82     71.22 o
  61   1   2     1952.54     1822.29     84.28 o
  63   1   2     1608.75     1578.02     81.75 o
  65   1   2      741.78      907.61     91.76 o
  67   1   2      518.51      521.45     58.18 o
  69   1   2      163.66      198.94     49.80 o
  71   1   2       97.20      107.93     47.45 o
 -72   2   2      628.67      461.46     57.05 o
 -70   2   2      565.88      979.20     71.55 o
 -68   2   2      615.25      479.72     73.98 o
 -66   2   2      581.46      493.04     50.66 o
 -64   2   2      171.54      281.44     43.46 o
 -62   2   2     1360.34     1183.56     74.28 o
 -60   2   2      312.81      300.58     57.13 o
 -58   2   2      140.95      144.23     38.83 o
 -56   2   2     3035.67     3318.63     96.82 o
 -54   2   2      297.03      164.12     34.36 o
 -52   2   2       45.04      199.09     31.36 o
 -50   2   2     7833.93     7718.87    147.48 o
 -48   2   2      730.44      642.87     45.63 o
 -46   2   2      399.03      477.25     36.85 o
 -44   2   2     5402.37     5281.47     97.03 o
 -42   2   2      951.59      886.24     41.36 o
 -40   2   2        0.61       66.44     19.83 o
 -38   2   2    37892.73    39199.44    403.58 o
 -36   2   2       64.80       65.71     18.92 o
 -34   2   2       37.65      124.70     18.44 o
 -32   2   2    62277.95    61677.51    559.01 o
 -30   2   2       83.03      104.57     16.90 o
 -28   2   2      408.29      382.80     27.28 o
 -26   2   2    88352.91    86184.93    781.90 o
 -24   2   2      258.44      370.72     20.46 o
 -22   2   2     1132.86     1283.68     34.53 o
 -20   2   2    70122.04    69963.29    679.40 o
 -18   2   2      406.12      488.65     57.08 o
 -16   2   2     4986.97     4833.22    127.88 o
 -14   2   2   176306.88   171104.59   2593.99 o
 -12   2   2        4.51       34.56     31.28 o
 -10   2   2     9098.04    10046.87    146.45 o
  -8   2   2   180709.80   173945.14   2052.03 o
  -6   2   2     5548.98     5640.88     83.46 o
  -4   2   2     3406.33     3685.65     76.26 o
  -2   2   2   160008.48   154162.94   1692.35 o
   0   2   2     6844.10     7596.03     96.77 o
   2   2   2     8669.74     8428.65    110.91 o
   4   2   2    84939.27    83788.55    999.63 o
   6   2   2    25084.66    26186.38    333.32 o
   8   2   2    12676.58    13274.05    239.94 o
  10   2   2    97424.53    92023.03   1413.57 o
  12   2   2      907.95     1129.94     42.50 o
  14   2   2     3799.95     4124.96     79.17 o
  16   2   2    82810.22    81829.41    948.70 o
  18   2   2     3896.07     4296.84     59.68 o
  20   2   2     6119.64     6587.08     78.73 o
  22   2   2    84704.30    84725.10    806.21 o
  24   2   2     1145.00     1235.37     35.82 o
  26   2   2     5156.80     5140.50     81.10 o
  28   2   2    19712.56    20169.73    205.90 o
  30   2   2        7.35       47.59     17.49 o
  32   2   2      159.42      137.63     20.60 o
  34   2   2     5534.10     6000.53    108.62 o
  36   2   2      409.57      456.66     39.11 o
  38   2   2      980.40      916.61     50.02 o
  40   2   2    11810.68    11384.09    197.51 o
  42   2   2      541.95      762.75     50.90 o
  44   2   2     1336.19     1311.43     62.46 o
  46   2   2    16278.76    16316.92    266.88 o
  48   2   2      710.38     1094.95     72.00 o
  50   2   2     2048.89     2016.56     76.05 o
  52   2   2     4824.05     5080.14    121.34 o
  54   2   2      448.97      551.40     57.86 o
  56   2   2      850.28      802.57     68.82 o
  58   2   2     1859.25     1574.37     89.69 o
  60   2   2       71.88      128.27     46.45 o
  62   2   2      302.39      319.35     60.30 o
  64   2   2     1616.64     1489.01     80.52 o
  66   2   2       28.81      174.45     44.89 o
  68   2   2       78.56       76.07     43.51 o
  70   2   2      590.46      530.35     59.53 o
 -69   3   2       29.44       80.47     54.70 o
 -67   3   2     1300.96     1172.51    114.02 o
 -65   3   2      559.54     1022.49     94.20 o
 -63   3   2      780.70      580.27     76.85 o
 -61   3   2      913.67      786.58     85.00 o
 -59   3   2      378.90      662.06     78.43 o
 -57   3   2     1058.48      828.32    147.58 o
 -55   3   2     1683.77     1610.82    102.13 o
 -53   3   2      775.23      631.40     64.43 o
 -51   3   2     1839.27     1830.99     77.55 o
 -49   3   2     4515.09     4229.46    101.69 o
 -47   3   2      106.62      227.69     31.51 o
 -45   3   2     1968.61     1860.45    103.72 o
 -43   3   2     7337.19     7969.50    130.80 o
 -41   3   2     1558.57     1600.78     53.25 o
 -39   3   2     5351.85     5270.99    166.56 o
 -37   3   2      461.52      667.49     36.02 o
 -35   3   2        7.01       72.03     30.81 o
 -33   3   2     3240.48     3565.05    132.78 o
 -31   3   2    13227.14    12702.27    199.09 o
 -29   3   2      859.53      843.96     61.53 o
 -27   3   2     5655.56     5567.08    119.07 o
 -25   3   2    33909.57    34140.31    382.92 o
 -23   3   2      363.02      465.33     28.61 o
 -21   3   2    20500.20    20147.52    215.83 o
 -19   3   2    29665.30    29173.42    313.97 o
 -17   3   2      339.54      432.00     56.91 o
 -15   3   2    18735.61    18803.08    189.69 o
 -13   3   2    23681.76    22972.91    221.21 o
 -11   3   2      619.71      537.25     18.93 o
  -9   3   2    21639.05    21590.63    269.65 o
  -7   3   2    61188.89    61789.51    699.57 o
  -5   3   2      488.16      692.88     32.23 o
  -3   3   2    23691.50    22693.13    256.23 o
  -1   3   2    60552.05    61333.29    585.11 o
   1   3   2      349.98      467.04     29.68 o
   3   3   2    38435.29    37263.82    394.55 o
   5   3   2    38162.81    39558.18    443.52 o
   7   3   2     6582.02     7204.94    114.36 o
   9   3   2    19223.86    18204.77    205.21 o
  11   3   2    24778.66    25456.50    297.81 o
  13   3   2       72.68      172.68     19.36 o
  15   3   2    29112.54    29796.68    345.65 o
  17   3   2     6599.15     6672.30    100.00 o
  19   3   2     3185.34     3191.23     63.08 o
  21   3   2    25725.61    24708.74    291.73 o
  23   3   2     9686.87    10038.46    180.15 o
  25   3   2     1525.71     1331.30     70.33 o
  27   3   2    18631.03    17409.12    317.54 o
  29   3   2     7466.98     8038.18    186.38 o
  31   3   2      406.96      503.86    101.38 o
  33   3   2    18439.44    17779.35    624.86 o
  35   3   2     8461.80     7176.84    266.53 o
  37   3   2     1645.96     1996.66    100.90 o
  39   3   2    16841.24    16499.48    256.18 o
  41   3   2      271.82      377.37     37.66 o
  43   3   2      141.76      101.43     26.81 o
  45   3   2     1634.38     1857.56     67.52 o
  47   3   2     2453.07     2425.47     78.11 o
  49   3   2      104.60      125.61     31.02 o
  51   3   2     1577.85     1816.73     75.21 o
  53   3   2      471.04      300.04     58.77 o
  55   3   2      220.15      332.22     98.96 o
  57   3   2     2137.96     2105.40    117.23 o
  59   3   2      541.46      682.30     95.34 o
  61   3   2      280.82      338.48     82.41 o
  63   3   2      587.39      650.33     99.51 o
  65   3   2      317.49      179.47     73.31 o
  67   3   2      112.24      158.00     72.98 o
 -66   4   2      544.74      488.00     78.06 o
 -64   4   2      681.93      591.56     92.30 o
 -62   4   2       47.11       80.90     51.54 o
 -60   4   2      876.66     1372.61    105.61 o
 -58   4   2      414.75      317.78     65.21 o
 -56   4   2      133.75      161.41     56.02 o
 -54   4   2     1922.73     2310.46    120.13 o
 -52   4   2     2000.19     1582.45    138.07 o
 -50   4   2      470.36      646.89    237.13 o
 -48   4   2     2382.50     2395.29    180.50 o
 -46   4   2     3855.66     3458.45    146.36 o
 -44   4   2       32.54       15.69     44.61 o
 -42   4   2     5578.67     5560.33    206.67 o
 -40   4   2     7939.75     8286.00    226.19 o
 -38   4   2       13.20       42.33     37.47 o
 -36   4   2     9174.87     9397.25    272.00 o
 -34   4   2     4307.48     3903.64    194.79 o
 -32   4   2     1316.34     1253.21    110.38 o
 -30   4   2    11564.51    11004.63    176.84 o
 -28   4   2     3975.74     4076.08    122.50 o
 -26   4   2      279.97      346.88     37.37 o
 -24   4   2     9428.58     9162.21    153.52 o
 -22   4   2     3075.19     3504.18     78.36 o
 -20   4   2     4120.09     4313.63     87.08 o
 -18   4   2    16119.55    15748.71    206.28 o
 -16   4   2    22723.05    23664.23    225.76 o
 -14   4   2     1330.89     1368.96     33.76 o
 -12   4   2    34296.50    33698.80    254.59 o
 -10   4   2    30948.98    31339.03    247.98 o
  -8   4   2       38.81      120.47     19.98 o
  -6   4   2    34644.88    34635.70    259.04 o
  -4   4   2    25779.02    25909.72    202.38 o
  -2   4   2     6822.58     7028.62     76.86 o
   0   4   2    51587.80    51946.34    422.83 o
   2   4   2     6430.86     6607.95     90.42 o
   4   4   2     5931.50     6116.21     85.50 o
   6   4   2    27862.05    28682.27    278.62 o
   8   4   2    24827.09    25019.10    261.12 o
  10   4   2      562.66      616.15     49.26 o
  12   4   2    27994.34    28916.26    337.22 o
  14   4   2    18732.26    18187.18    279.42 o
  16   4   2     2319.66     2191.36     88.97 o
  18   4   2    14899.29    14814.35    246.61 o
  20   4   2    13095.99    12797.87    237.19 o
  22   4   2       15.11       58.84     26.09 o
  24   4   2    15967.54    14883.07    252.17 o
  26   4   2     8721.18     8737.06    177.31 o
  28   4   2     1528.05     1398.11     82.76 o
  30   4   2    14605.58    14017.58    354.61 o
  32   4   2     5594.59     6031.92    170.10 o
  34   4   2      194.82      249.74     43.65 o
  36   4   2     7866.03     7787.46    215.77 o
  38   4   2     3719.66     3656.74    186.23 o
  40   4   2     2359.17     2635.68    106.13 o
  42   4   2     2529.58     2031.17    119.23 o
  44   4   2     1807.21     1974.30    205.52 o
  46   4   2     1189.13     1127.04    115.95 o
  48   4   2     1640.55     1154.48    119.76 o
  50   4   2     1276.56     1375.40    130.50 o
  52   4   2        0.71      -12.69     44.00 o
  54   4   2      750.16      696.28     93.64 o
  56   4   2      460.43      601.40    137.28 o
  58   4   2       33.79       75.12     55.45 o
  60   4   2      989.41      645.32     83.67 o
  62   4   2      459.83      518.83     85.92 o
  64   4   2      868.31      762.32    111.07 o
 -63   5   2      652.96      640.33    120.68 o
 -61   5   2       12.63       95.99     73.29 o
 -59   5   2     1543.06     1239.27    139.93 o
 -57   5   2      730.95      966.32    184.45 o
 -55   5   2        0.80      -69.62     61.38 o
 -53   5   2     2308.39     2526.73    294.40 o
 -51   5   2      420.59      353.41     84.30 o
 -49   5   2       18.99        5.65     53.47 o
 -47   5   2     4012.18     3426.69    182.09 o
 -45   5   2     1387.82     1479.08    132.57 o
 -43   5   2      154.82       22.77     48.27 o
 -41   5   2     7634.82     7498.22    265.41 o
 -39   5   2     2002.85     2225.70    142.09 o
 -37   5   2      116.56       93.57     44.97 o
 -35   5   2     9272.91     9648.65    212.50 o
 -33   5   2     1612.40     1464.93     81.79 o
 -31   5   2       12.01        0.59     28.37 o
 -29   5   2    17373.90    17074.74    301.98 o
 -27   5   2     1276.35     1395.68     76.39 o
 -25   5   2     2135.23     1933.88     96.07 o
 -23   5   2    33249.38    33321.46    433.65 o
 -21   5   2     1076.31     1272.49     54.95 o
 -19   5   2      497.47      395.70     32.09 o
 -17   5   2    25030.06    26165.28    266.86 o
 -15   5   2       33.05       40.59     16.48 o
 -13   5   2      806.28      840.88     33.72 o
 -11   5   2    23916.48    24742.61    238.44 o
  -9   5   2     2404.54     2627.26     47.91 o
  -7   5   2        9.64       64.73     13.05 o
  -5   5   2    33075.06    33745.63    261.75 o
  -3   5   2       28.11       62.61     21.40 o
  -1   5   2     9383.75     9578.72    112.21 o
   1   5   2    51120.81    52674.38    438.53 o
   3   5   2      759.89      843.42     45.60 o
   5   5   2     3836.36     3905.47     71.08 o
   7   5   2    45105.78    46069.70    450.04 o
   9   5   2       11.12       65.00     20.03 o
  11   5   2      897.92      784.36     54.03 o
  13   5   2    27545.65    27960.43    349.14 o
  15   5   2      510.80      478.92     59.00 o
  17   5   2     1127.74     1124.79     64.59 o
  19   5   2    30902.78    29756.26    401.50 o
  21   5   2       27.43       22.80     23.44 o
  23   5   2     2908.95     2668.01     92.25 o
  25   5   2    16413.96    16461.79    261.95 o
  27   5   2      222.07      139.26     33.40 o
  29   5   2     1742.72     1681.63     87.77 o
  31   5   2    12381.26    12698.03    254.64 o
  33   5   2       29.14       39.89     33.98 o
  35   5   2        4.26       83.73     38.19 o
  37   5   2     5576.60     5241.26    154.05 o
  39   5   2        0.12       51.38     39.85 o
  41   5   2      728.46      600.18     73.99 o
  43   5   2     4658.61     4777.96    260.68 o
  45   5   2       76.60       56.53    120.70 o
  47   5   2      636.84      618.12    156.45 o
  49   5   2     3664.34     3513.32    197.25 o
  51   5   2      409.23      428.34     91.49 o
  53   5   2     1418.50     1402.98    264.34 o
  55   5   2     1773.10     1570.28    176.86 o
  57   5   2      183.80      431.76     96.01 o
  59   5   2      213.46      108.29     73.44 o
  61   5   2      646.27      497.88     81.52 o
 -58   6   2      449.46      588.27    166.74 o
 -56   6   2      790.36      669.70    200.43 o
 -54   6   2       61.19        6.26     64.06 o
 -52   6   2      312.57      508.17    103.73 o
 -50   6   2      381.87      314.01     87.47 o
 -48   6   2      292.83      116.87     70.79 o
 -46   6   2      475.09      513.51     96.03 o
 -44   6   2     2689.96     2565.91    172.23 o
 -42   6   2      960.77     1055.54    120.98 o
 -40   6   2      622.50      684.42    116.43 o
 -38   6   2     2675.58     3058.28    169.98 o
 -36   6   2       15.81      -20.25     33.63 o
 -34   6   2     1726.09     1984.29    112.25 o
 -32   6   2     5622.54     5465.70    178.01 o
 -30   6   2        2.06       -2.35     35.39 o
 -28   6   2     1941.85     1802.33     94.12 o
 -26   6   2     4121.33     3951.05    175.36 o
 -24   6   2       70.19       83.02     36.28 o
 -22   6   2     6042.56     5868.51    135.63 o
 -20   6   2     8928.30     9561.54    152.70 o
 -18   6   2     1050.50     1124.67     52.78 o
 -16   6   2     1978.66     1775.16     61.63 o
 -14   6   2     3641.48     3766.26     88.39 o
 -12   6   2     2142.56     2268.59     64.46 o
 -10   6   2     6208.97     5903.61    104.51 o
  -8   6   2    18698.87    19389.78    214.80 o
  -6   6   2      140.96      183.26     24.90 o
  -4   6   2     1731.44     1730.65     52.75 o
  -2   6   2     8330.65     8394.23    137.49 o
   0   6   2      222.68      222.57     25.86 o
   2   6   2     4666.68     4793.87     92.22 o
   4   6   2     1800.78     1928.80     59.21 o
   6   6   2       93.35       66.35     24.24 o
   8   6   2     3634.41     3503.73    173.50 o
  10   6   2     4140.44     4206.80    115.64 o
  12   6   2     3973.10     4249.50    117.76 o
  14   6   2     5003.49     5187.95    200.89 o
  16   6   2    15418.40    15557.17    239.68 o
  18   6   2     2058.62     2139.48     80.12 o
  20   6   2     1137.96     1191.97     97.02 o
  22   6   2     3697.42     3482.48    126.21 o
  24   6   2      322.08      246.02     37.54 o
  26   6   2      372.14      277.89     42.80 o
  28   6   2     2820.93     2692.85     98.75 o
  30   6   2      488.50      567.47     79.51 o
  32   6   2     1721.20     1266.09     97.41 o
  34   6   2     4564.59     4591.24    168.00 o
  36   6   2      759.92      810.35     87.09 o
  38   6   2     1100.39     1279.50    102.24 o
  40   6   2     2837.48     2577.11    134.41 o
  42   6   2      710.49     1013.40     97.72 o
  44   6   2       28.50      -16.93     40.99 o
  46   6   2     1126.34     1287.38    140.26 o
  48   6   2      383.34      554.56    106.10 o
  50   6   2       20.02        8.71     61.84 o
  52   6   2     1425.45     1585.81    163.57 o
  54   6   2      672.59     1107.72    229.22 o
  56   6   2      224.41      252.39     91.53 o
 -51   7   2     1159.88     1224.67    345.81 o
 -49   7   2     2157.61     2164.80    179.04 o
 -47   7   2        8.49        1.14     65.09 o
 -45   7   2     1858.48     1864.91    282.22 o
 -43   7   2     1820.09     1950.28    163.75 o
 -41   7   2      886.23      505.66    160.09 o
 -39   7   2     1849.85     1970.37    160.10 o
 -37   7   2     2611.85     2452.58    135.62 o
 -35   7   2     1027.23     1222.85    107.69 o
 -33   7   2     5105.74     5014.21    180.03 o
 -31   7   2     5748.48     5773.18    191.50 o
 -29   7   2     1698.75     1648.96    109.75 o
 -27   7   2     4583.44     4912.43    152.30 o
 -25   7   2     5688.72     5479.68    159.56 o
 -23   7   2      540.66      549.78     61.72 o
 -21   7   2     5105.00     5314.56    140.69 o
 -19   7   2     6419.70     6868.92    144.61 o
 -17   7   2     3588.53     4022.78    116.94 o
 -15   7   2     4301.71     4495.01    111.35 o
 -13   7   2     7592.89     8168.68    154.38 o
 -11   7   2     2696.11     2745.66    119.61 o
  -9   7   2    13428.66    14187.54    206.36 o
  -7   7   2    11100.73    11659.12    192.96 o
  -5   7   2     3108.09     3187.36     92.13 o
  -3   7   2    10121.98    10403.84    221.39 o
  -1   7   2    13388.67    14020.29    240.28 o
   1   7   2     1826.15     2031.84     78.64 o
   3   7   2    10683.44    11390.95    213.31 o
   5   7   2     5736.19     5817.33    164.20 o
   7   7   2     1313.91     1366.37     95.62 o
   9   7   2     9198.21     9264.60    211.63 o
  11   7   2     1762.48     1936.60    154.26 o
  13   7   2     2173.02     2178.96    126.91 o
  15   7   2     7025.53     7232.59    166.23 o
  17   7   2     3524.99     3478.80    134.27 o
  19   7   2     1060.01      933.46     94.84 o
  21   7   2     6138.50     6251.06    171.85 o
  23   7   2     3533.53     3356.44    136.04 o
  25   7   2      632.72      467.44     76.99 o
  27   7   2     7626.81     8063.15    205.67 o
  29   7   2     2279.45     2404.71    140.16 o
  31   7   2       40.01       66.26     45.42 o
  33   7   2     6298.47     6485.65    292.32 o
  35   7   2      241.57      230.25     59.55 o
  37   7   2       13.96        6.54     46.18 o
  39   7   2     3098.12     3058.76    199.83 o
  41   7   2      538.41      437.09    127.93 o
  43   7   2      108.16      132.65     58.21 o
  45   7   2     1923.71     1542.27    157.49 o
  47   7   2      389.29      246.75     91.18 o
  49   7   2        1.98       51.80     73.27 o
 -44   8   2      642.67      482.95    109.53 o
 -42   8   2     1395.96     1491.72    157.82 o
 -40   8   2      934.92      769.33    160.25 o
 -38   8   2     1591.31     2007.33    172.78 o
 -36   8   2     1621.69     1668.28    160.28 o
 -34   8   2      138.05       72.56     53.84 o
 -32   8   2      597.13      613.87    174.67 o
 -30   8   2      273.91      207.22     61.23 o
 -28   8   2      105.25       88.29     57.85 o
 -26   8   2     1246.23     1255.94    168.48 o
 -24   8   2     1561.35     1523.33    132.87 o
 -22   8   2      484.02      528.75    163.10 o
 -20   8   2     2135.53     2540.06    161.45 o
 -18   8   2     1435.45     1606.64    106.41 o
 -16   8   2      435.79      425.04     86.26 o
 -14   8   2     2683.79     2737.19    165.86 o
 -12   8   2      524.37      427.29     67.59 o
 -10   8   2      342.78      379.80     75.95 o
  -8   8   2     1265.82     1368.83     86.29 o
  -6   8   2      943.50      817.86     71.29 o
  -4   8   2      543.64      523.35     78.18 o
  -2   8   2     3562.81     3951.42    169.13 o
   0   8   2     1669.38     1653.82    133.90 o
   2   8   2      788.51      904.85    172.43 o
   4   8   2     1321.36     1362.39    126.56 o
   6   8   2     1159.38     1435.66    321.29 o
   8   8   2     1177.64     1009.16     93.12 o
  10   8   2     2130.16     2340.47    176.04 o
  12   8   2      375.49      406.91     61.75 o
  14   8   2     1373.95     1461.47     95.11 o
  16   8   2     1610.94     1834.88    105.19 o
  18   8   2      643.38      664.31     73.80 o
  20   8   2     2221.00     2166.49    129.05 o
  22   8   2      773.66      844.87     79.59 o
  24   8   2       84.79      103.85     50.69 o
  26   8   2      680.63      737.09    170.75 o
  28   8   2      307.81      271.30     80.21 o
  30   8   2      592.81      515.02     93.28 o
  32   8   2     1505.23     1767.80    130.44 o
  34   8   2      683.83      634.11    159.01 o
  36   8   2      106.66       14.87     51.35 o
  38   8   2      772.25      812.29    101.07 o
  40   8   2      580.46      592.97     89.25 o
  42   8   2       74.53      -17.90     47.98 o
 -31   9   2      121.33      161.64    120.70 o
 -29   9   2     5775.91     6194.17    262.61 o
 -27   9   2        0.23       59.70     64.90 o
 -25   9   2      271.15      176.51    169.58 o
 -23   9   2     5654.26     6010.77    398.18 o
 -21   9   2       30.49       58.86     66.51 o
 -19   9   2        0.85        4.72     60.16 o
 -17   9   2     4932.77     5270.34    522.68 o
 -15   9   2       53.80       85.01     63.73 o
 -13   9   2       82.79       82.10     68.69 o
 -11   9   2     7326.23     7270.45    270.14 o
  -9   9   2       36.24      -64.23     92.39 o
  -3   9   2      128.31      123.84     84.00 o
  -1   9   2       12.14       23.09     49.01 o
   1   9   2     6282.88     6613.68    217.67 o
   3   9   2      174.73      191.76     61.38 o
   5   9   2        8.06       -6.79     47.71 o
   7   9   2     4530.60     4877.74    185.64 o
   9   9   2        0.16       33.85     50.57 o
  11   9   2      269.00      301.91     68.83 o
  13   9   2     5256.92     5415.96    230.73 o
  15   9   2      208.36      245.32     64.52 o
  17   9   2       44.19      115.83     54.15 o
  19   9   2     3606.38     3431.47    159.45 o
  21   9   2        7.68       42.19     50.31 o
  23   9   2      115.48       96.83     70.61 o
  25   9   2     2905.93     2956.53    164.32 o
  27   9   2       41.44      108.93     60.15 o
  29   9   2       86.82      108.78     62.41 o
 -73   1   3        0.09      -39.81     39.10 o
 -71   1   3      140.55       34.53     40.98 o
 -69   1   3        0.86       49.69     35.82 o
 -67   1   3      280.86      380.83     48.37 o
 -65   1   3      333.82      324.55     42.74 o
 -63   1   3      158.60       52.61     31.37 o
 -61   1   3       15.48       73.31     29.72 o
 -59   1   3      253.40      176.38     33.19 o
 -57   1   3      714.19      617.58     45.95 o
 -55   1   3      279.16      300.72     29.65 o
 -53   1   3      776.79      602.37     34.78 o
 -51   1   3     1426.19     1351.46     45.70 o
 -49   1   3      217.32      255.91     27.15 o
 -47   1   3     1763.00     1748.15     46.38 o
 -45   1   3      909.48     1078.46     39.24 o
 -43   1   3       11.37       72.82     16.87 o
 -41   1   3     3363.93     3379.48     59.76 o
 -39   1   3     6030.49     6636.02     88.17 o
 -37   1   3     2121.67     2499.61     46.89 o
 -35   1   3     7985.41     8027.13     92.59 o
 -33   1   3     3208.70     3309.28     47.62 o
 -31   1   3     1739.52     1640.35     32.10 o
 -29   1   3     3929.99     4207.01     53.10 o
 -27   1   3    52422.77    53808.12    400.59 o
 -25   1   3     4833.97     4738.78     67.81 o
 -23   1   3     9463.02     9892.34    100.29 o
 -21   1   3    93748.57    97442.13    880.81 o
 -19   1   3    26767.68    27789.88    350.49 o
 -17   1   3    14034.96    14599.53    196.24 o
 -15   1   3    71844.77    71821.11   1097.44 o
 -13   1   3    21257.55    21985.74    256.98 o
 -11   1   3    47798.42    47465.73    491.41 o
  -9   1   3     4780.79     4676.36     65.90 o
  -7   1   3     8132.73     7707.59     94.84 o
  -5   1   3    16447.37    17636.72    192.84 o
  -3   1   3   338801.72   309878.31   4748.44 o
  -1   1   3    85382.38    88095.39   1332.01 o
   3   1   3   135290.53   130545.63   2408.02 o
   5   1   3    90980.18    90772.15   1691.83 o
   7   1   3    79087.34    79524.41   1489.78 o
   9   1   3   167189.36   167103.56   2530.97 o
  11   1   3    43104.06    45277.70    615.02 o
  13   1   3     7468.51     7061.40    120.59 o
  15   1   3    74727.09    75775.55    902.64 o
  17   1   3     2215.73     2170.55     51.74 o
  19   1   3     1812.41     1991.62     43.60 o
  21   1   3    72297.98    74823.94    718.82 o
  23   1   3     7772.13     7922.22     94.69 o
  25   1   3     9942.25    10552.42    119.82 o
  27   1   3    21862.42    22965.61    194.01 o
  29   1   3    12801.80    13532.57    133.84 o
  31   1   3     6207.20     6773.33     79.77 o
  33   1   3    19665.44    21127.70    212.85 o
  35   1   3    10472.47    11045.19    150.37 o
  37   1   3     2124.19     1988.33     48.30 o
  39   1   3     9952.15     9785.51    163.46 o
  41   1   3     2726.54     2534.65     57.46 o
  43   1   3      172.41      250.77     25.48 o
  45   1   3      681.13      746.42     41.38 o
  47   1   3     2338.59     2213.59     68.04 o
  49   1   3      113.88      112.79     34.75 o
  51   1   3      745.94      721.85     54.25 o
  53   1   3      229.20      209.68     38.31 o
  55   1   3       69.60       92.68     34.38 o
  57   1   3     2060.71     1656.73    127.32 o
  59   1   3       71.74       76.94     37.67 o
  61   1   3       97.09       45.84     52.29 o
  63   1   3      712.74      566.91     83.21 o
  65   1   3       24.99       36.82     42.51 o
  67   1   3        2.98      -16.18     38.21 o
  69   1   3        7.52       21.53     42.96 o
 -72   2   3      106.25      106.55     45.92 o
 -70   2   3       15.28       50.47     41.34 o
 -68   2   3       21.96       41.29     36.31 o
 -66   2   3       21.78       17.29     34.80 o
 -64   2   3       15.53       39.54     33.95 o
 -62   2   3        2.88       21.98     34.71 o
 -60   2   3      610.61      514.56     52.10 o
 -58   2   3       48.65       30.63     30.63 o
 -56   2   3      603.11      738.31     59.02 o
 -54   2   3      217.23      202.05     36.08 o
 -52   2   3      145.66      154.14     29.83 o
 -50   2   3      121.60      109.29     27.26 o
 -48   2   3      858.85      834.14     44.12 o
 -46   2   3       72.87       19.69     20.62 o
 -44   2   3      804.58      830.89     41.92 o
 -42   2   3      335.65      286.63     28.87 o
 -40   2   3      124.46      151.31     22.71 o
 -38   2   3      789.02      938.81     53.17 o
 -36   2   3    10300.29    10764.83    135.10 o
 -34   2   3      770.45      693.65     31.19 o
 -32   2   3    16078.16    14962.62    167.72 o
 -30   2   3    11431.87    11055.21    131.21 o
 -28   2   3      592.11      732.03     29.50 o
 -26   2   3     1227.43     1164.55     37.28 o
 -24   2   3     8096.32     8468.34    107.22 o
 -22   2   3      869.23      897.93     30.69 o
 -20   2   3     1371.73     1452.42     64.21 o
 -18   2   3    11981.70    12539.49    164.99 o
 -16   2   3        2.61       10.09     14.14 o
 -14   2   3    17925.79    18916.99    256.35 o
 -12   2   3    10765.28    10516.77    155.32 o
 -10   2   3     8270.67     8923.07    135.54 o
  -8   2   3    19977.19    20487.36    247.02 o
  -6   2   3    29761.11    30025.08    433.66 o
  -4   2   3      364.84      620.43     25.69 o
  -2   2   3    23010.10    23086.21    273.87 o
   0   2   3    17211.01    17881.15    236.62 o
   2   2   3      729.48      763.98     27.14 o
   4   2   3        3.53       30.19      8.17 o
   6   2   3     3298.11     2975.95     60.84 o
   8   2   3    19867.35    20883.32    436.16 o
  10   2   3     7306.32     6973.74    147.59 o
  12   2   3       33.22       59.84     15.16 o
  14   2   3    10974.61    11751.23    172.93 o
  16   2   3    11709.66    13399.15    193.34 o
  18   2   3    28045.37    28448.16    274.69 o
  20   2   3      116.21      306.21     22.37 o
  22   2   3      689.42      774.13     25.47 o
  24   2   3     1651.45     1612.43     40.50 o
  26   2   3      329.79      379.27     21.87 o
  28   2   3      789.06      986.80     42.37 o
  30   2   3       40.08       52.47     19.08 o
  32   2   3    13606.95    14231.03    198.60 o
  34   2   3        3.70        1.33     18.80 o
  36   2   3      188.41      132.12     27.25 o
  38   2   3     2312.83     2130.73     73.00 o
  40   2   3     1808.62     1780.30     68.81 o
  42   2   3     2407.11     2566.82     83.11 o
  44   2   3     1008.57     1154.08     77.37 o
  46   2   3       81.29       73.26     31.30 o
  48   2   3       55.36       40.43     31.16 o
  50   2   3     2302.54     2404.53    116.86 o
  52   2   3        3.78       40.75     34.62 o
  54   2   3      115.16       24.92     38.48 o
  56   2   3      151.55      126.23     68.83 o
  58   2   3        9.56       36.98     41.60 o
  60   2   3      147.73      176.45     47.76 o
  62   2   3       73.66       39.36     36.64 o
  64   2   3       66.67      185.80     45.96 o
  66   2   3      149.72       89.31     42.11 o
  68   2   3      384.34      280.31     51.77 o
 -69   3   3      119.94       11.95     52.24 o
 -67   3   3       11.72      -21.12     46.44 o
 -65   3   3        0.04       27.34     67.67 o
 -63   3   3      500.56      352.97    110.12 o
 -61   3   3       52.25        1.38     44.85 o
 -59   3   3      131.62      187.73     57.62 o
 -57   3   3      575.76      514.76     83.75 o
 -55   3   3        1.34       -2.61     37.37 o
 -53   3   3      484.56      415.19     77.54 o
 -51   3   3     2553.40     2378.85     87.84 o
 -49   3   3       19.57       42.97     24.93 o
 -47   3   3       19.16       17.57     21.67 o
 -45   3   3     1502.54     1563.37     54.98 o
 -43   3   3      256.37      268.73     31.90 o
 -41   3   3     2243.18     1957.38     97.85 o
 -39   3   3     4625.02     4801.54    102.25 o
 -37   3   3        6.18       39.79     24.73 o
 -35   3   3     3990.46     3650.85     94.91 o
 -33   3   3     4297.24     4051.43    113.75 o
 -31   3   3       15.73       67.84     28.58 o
 -29   3   3     7074.21     6958.85    130.79 o
 -27   3   3    18232.81    18203.08    255.77 o
 -25   3   3      863.94      888.79     40.78 o
 -23   3   3     8137.24     8073.16    117.30 o
 -21   3   3    21569.83    21738.24    230.45 o
 -19   3   3     1821.30     1776.30     44.03 o
 -17   3   3      236.19      364.74     21.87 o
 -15   3   3    30932.57    31847.67    266.34 o
 -13   3   3     1269.29      951.05     22.47 o
 -11   3   3    10545.25    10965.46    132.83 o
  -9   3   3    27175.72    27335.40    303.62 o
  -7   3   3     8152.62     8197.63    123.13 o
  -5   3   3    22115.36    22950.82    258.69 o
  -3   3   3    12106.28    11256.81    143.69 o
  -1   3   3    27924.50    28790.34    278.11 o
   1   3   3     6743.52     6898.40     91.70 o
   3   3   3    31137.40    31729.68    313.89 o
   5   3   3      302.53      423.19     22.91 o
   7   3   3     1694.28     1559.54     40.33 o
   9   3   3    33234.74    35076.27    390.37 o
  11   3   3    26283.02    27872.85    352.64 o
  13   3   3      590.63      661.55     36.48 o
  15   3   3    18791.46    18524.55    234.82 o
  17   3   3     9474.66    10366.23    151.59 o
  19   3   3     4061.18     4197.06     81.81 o
  21   3   3    10469.02     9970.72    216.59 o
  23   3   3     4250.84     4286.40    105.96 o
  25   3   3      426.65      444.13     40.90 o
  27   3   3    13687.67    14186.82    275.68 o
  29   3   3      959.67      923.61     86.45 o
  31   3   3     1084.65     1144.21    100.74 o
  33   3   3     4171.76     4246.24    132.88 o
  35   3   3     3761.25     3764.60     83.29 o
  37   3   3      833.05      792.23     41.97 o
  39   3   3     1062.81      981.87     90.66 o
  41   3   3     3974.55     3371.04     93.25 o
  43   3   3     1690.07     1840.66     69.22 o
  45   3   3     1087.97     1274.50     74.83 o
  47   3   3     1514.65     1390.04     73.07 o
  49   3   3      344.17      438.88     53.18 o
  51   3   3      626.16      677.20     51.68 o
  53   3   3      107.93       63.98     46.18 o
  55   3   3        2.52      -37.38     55.77 o
  57   3   3      484.48      154.01     91.44 o
  59   3   3       30.29       10.76     55.89 o
  61   3   3       29.49       74.63    112.32 o
  63   3   3       99.16      135.11     93.33 o
  65   3   3      192.67       96.79     68.85 o
  67   3   3       53.55       64.09     72.97 o
 -66   4   3      122.59       79.47     56.42 o
 -64   4   3       53.64       18.92     51.07 o
 -62   4   3      123.10      102.89     54.20 o
 -60   4   3      251.50      212.00     76.36 o
 -58   4   3      174.78      147.98     54.68 o
 -56   4   3     2136.50     2485.26    151.68 o
 -54   4   3       32.98       70.22     52.28 o
 -52   4   3      153.82      152.49    107.73 o
 -50   4   3     1407.11     1250.06    120.53 o
 -48   4   3      745.02      508.50     84.88 o
 -46   4   3       12.31       46.42     45.84 o
 -44   4   3      579.77      624.23     77.67 o
 -42   4   3     1698.23     1515.41    100.26 o
 -40   4   3      430.74      541.65     67.44 o
 -38   4   3     4121.75     4006.91    145.75 o
 -36   4   3     2711.49     2958.23     90.33 o
 -34   4   3      749.58      763.28     51.45 o
 -32   4   3    11151.05    10865.56    272.13 o
 -30   4   3     3283.95     3180.91     80.18 o
 -28   4   3        6.04       14.90     26.60 o
 -26   4   3     2578.93     2695.94     70.96 o
 -24   4   3    16990.16    16714.36    221.34 o
 -22   4   3        3.36       21.96     18.29 o
 -20   4   3     2591.97     2422.35     63.85 o
 -18   4   3     7321.76     7576.70    116.70 o
 -16   4   3     2900.57     3214.28     54.61 o
 -14   4   3    13404.85    13311.13    136.68 o
 -12   4   3    12608.94    12441.33    131.17 o
 -10   4   3     6996.25     6621.18     71.69 o
  -8   4   3    12194.78    12669.77    117.64 o
  -6   4   3    16904.14    16682.73    140.85 o
  -4   4   3     1894.96     1811.85     33.49 o
  -2   4   3     7918.29     8470.72     94.71 o
   0   4   3    20790.55    20810.12    202.02 o
   2   4   3     6123.67     6362.67     95.20 o
   4   4   3    14792.79    14586.39    183.67 o
   6   4   3    28176.80    28866.93    320.00 o
   8   4   3     6641.14     6740.97    104.39 o
  10   4   3      288.27      294.40     22.89 o
  12   4   3    22692.58    22755.41    339.37 o
  14   4   3     9038.91     8786.19    165.21 o
  16   4   3       17.58      105.78     33.59 o
  18   4   3    25277.08    25072.79    431.37 o
  20   4   3     3182.99     2905.72    171.43 o
  22   4   3     3649.86     3776.34    106.50 o
  24   4   3     5534.42     5608.94    169.02 o
  26   4   3     3202.36     3401.61    145.22 o
  28   4   3       82.53      122.81     41.98 o
  30   4   3    12742.06    12913.77    275.15 o
  32   4   3     1847.79     2228.16    125.03 o
  34   4   3       25.70       23.12     36.70 o
  36   4   3     4133.45     3888.81    139.27 o
  38   4   3     5118.05     4645.18    153.54 o
  40   4   3      208.26      187.14     52.36 o
  42   4   3      912.65      949.14     75.26 o
  44   4   3     1547.90     1638.84    132.01 o
  46   4   3      281.63      145.64     67.06 o
  48   4   3      346.99      332.17    121.18 o
  50   4   3      160.39      141.87     53.02 o
  52   4   3     1111.49     1426.40    100.66 o
  54   4   3     1260.94     1260.14     99.40 o
  56   4   3        2.79       91.13     53.48 o
  58   4   3      163.92       61.51     52.59 o
  60   4   3      390.94      148.11     60.07 o
  62   4   3       24.46       78.37     68.17 o
  64   4   3      161.58      101.78     75.03 o
 -63   5   3       92.28      149.42     80.58 o
 -61   5   3       42.85      126.75     73.89 o
 -59   5   3        5.42       62.33     65.90 o
 -57   5   3      138.79      159.91     72.25 o
 -55   5   3       23.20       69.83     66.92 o
 -53   5   3       33.75      -49.00     46.68 o
 -51   5   3       10.93       24.56    125.92 o
 -49   5   3     1151.72     1191.07    127.35 o
 -47   5   3       21.74       26.18     55.00 o
 -45   5   3      338.01      218.47     94.28 o
 -43   5   3     2823.92     2796.07    163.57 o
 -41   5   3      121.69      122.95     60.74 o
 -39   5   3       34.20       -2.66     42.40 o
 -37   5   3     2181.93     2581.14    128.10 o
 -35   5   3       20.97       23.66     38.39 o
 -33   5   3     1622.88     1350.56    131.26 o
 -31   5   3      655.20      547.84     59.73 o
 -29   5   3     3066.01     3088.80     94.01 o
 -27   5   3      501.13      600.84     48.90 o
 -25   5   3      514.15      661.70     43.37 o
 -23   5   3      363.91      401.92     41.65 o
 -21   5   3     1695.07     1744.27     61.70 o
 -19   5   3     1638.03     1684.41     56.88 o
 -17   5   3     2504.69     2496.46     60.66 o
 -15   5   3     2910.89     2817.44     64.09 o
 -13   5   3      848.66      938.10     37.69 o
 -11   5   3      201.64      144.75     17.44 o
  -9   5   3    14062.61    14725.30    141.26 o
  -7   5   3        4.57       67.34     13.46 o
  -5   5   3     7200.00     7305.31     82.77 o
  -3   5   3      302.51      336.55     20.23 o
  -1   5   3       74.63      120.17     16.80 o
   1   5   3     5163.97     5071.04     82.67 o
   3   5   3       46.85      115.11     19.93 o
   5   5   3      178.25      266.68     24.89 o
   7   5   3     5551.87     5209.21     97.97 o
   9   5   3     5221.78     5454.77    120.18 o
  11   5   3       35.13       78.76     36.85 o
  13   5   3       14.91       30.00     26.48 o
  15   5   3     6423.91     5878.14    150.15 o
  17   5   3      445.22      638.09     63.70 o
  19   5   3      241.89      226.92     39.58 o
  21   5   3      359.76      448.38     49.76 o
  23   5   3       56.89      102.87     35.47 o
  25   5   3      952.02      765.54     60.98 o
  27   5   3     2760.38     2747.48     94.28 o
  29   5   3      173.89      151.25     40.45 o
  31   5   3      122.70      114.19     38.49 o
  33   5   3     1035.63     1080.89     77.28 o
  35   5   3      340.23      317.35     52.00 o
  37   5   3       10.51       66.77     37.39 o
  39   5   3      138.99      142.18     46.86 o
  41   5   3      383.15      325.28     58.98 o
  43   5   3       15.22       45.91     42.11 o
  45   5   3     1550.05     1520.81    177.88 o
  47   5   3       71.92      219.84     84.48 o
  49   5   3        1.87      -66.25     54.53 o
  51   5   3      437.98      522.21     98.88 o
  53   5   3       33.46       32.80     67.37 o
  55   5   3       14.64        0.35     68.92 o
  57   5   3       40.73       37.10     69.41 o
  59   5   3       63.41       24.31     69.17 o
  61   5   3        4.50       92.68     60.92 o
 -58   6   3      184.82      232.09     87.21 o
 -56   6   3       44.34      -12.72     65.33 o
 -54   6   3      465.96      271.72     86.02 o
 -52   6   3       61.40       82.62     67.87 o
 -50   6   3       77.48      -64.36     60.59 o
 -48   6   3      641.51      433.98     91.59 o
 -46   6   3        0.66       45.52     55.96 o
 -44   6   3      563.45      538.25    169.11 o
 -42   6   3     1106.11      945.00    145.06 o
 -40   6   3       17.62       32.62     54.72 o
 -38   6   3      332.16      353.82     77.00 o
 -36   6   3     1481.80     1491.94    273.99 o
 -34   6   3        1.29      -34.09     32.81 o
 -32   6   3      565.25      556.23     64.05 o
 -30   6   3     9779.45     9361.17    212.92 o
 -28   6   3      211.45      154.16     41.26 o
 -26   6   3     1949.04     2011.65    124.85 o
 -24   6   3     8836.15     9264.82    181.29 o
 -22   6   3     3086.00     2930.79     95.13 o
 -20   6   3     4425.68     4558.35    108.61 o
 -18   6   3    15725.48    15967.95    218.65 o
 -16   6   3      536.36      586.77     39.17 o
 -14   6   3     1527.53     1534.96     59.45 o
 -12   6   3    17156.27    17268.64    198.98 o
 -10   6   3     2380.29     2538.70     93.99 o
  -8   6   3     2178.45     2320.47     83.43 o
  -6   6   3    15274.50    15057.14    189.52 o
  -4   6   3     4695.58     4526.89    107.71 o
  -2   6   3     8463.54     8599.45    122.28 o
   0   6   3    12332.25    12895.71    151.53 o
   2   6   3    12494.79    12964.09    183.58 o
   4   6   3     3815.77     3736.63    108.34 o
   6   6   3    14496.14    14560.96    249.41 o
   8   6   3     1697.08     1642.45     85.83 o
  10   6   3     2239.19     2287.13     87.48 o
  12   6   3    11955.68    12063.75    280.18 o
  14   6   3     1562.33     1517.98     77.22 o
  16   6   3     1621.25     1617.69     79.92 o
  18   6   3     6401.80     6408.18    139.85 o
  20   6   3     3148.25     3221.11    147.91 o
  22   6   3      652.39      600.36     51.52 o
  24   6   3     4009.60     4124.18    112.58 o
  26   6   3     2956.75     2926.60    102.40 o
  28   6   3      415.01      495.70     53.85 o
  30   6   3     2359.31     2560.52    173.39 o
  32   6   3     1759.23     1760.23    125.47 o
  34   6   3      815.21      771.80     84.16 o
  36   6   3     1151.75      987.28    103.39 o
  38   6   3     1294.10     1108.75     98.89 o
  40   6   3      698.44      674.70    138.30 o
  42   6   3      178.52      189.78     57.50 o
  44   6   3     1279.73     1024.11    100.30 o
  46   6   3      245.85      121.54     72.07 o
  48   6   3      331.66      365.81     93.56 o
  50   6   3      537.60      456.34    102.40 o
  52   6   3        4.23       42.39     69.50 o
  54   6   3      148.20       61.11     98.40 o
  56   6   3      489.81      224.72     87.88 o
 -53   7   3      316.68      398.85    140.64 o
 -51   7   3      396.21      445.76    118.96 o
 -49   7   3        0.54        1.35     60.85 o
 -47   7   3      247.66      427.63    102.75 o
 -45   7   3       79.64       45.20     88.11 o
 -43   7   3        8.29       13.71     65.47 o
 -41   7   3      114.26      125.68     75.95 o
 -39   7   3       15.95       12.11     62.55 o
 -37   7   3      107.85      155.36     72.40 o
 -35   7   3       81.74      187.31     93.49 o
 -33   7   3      448.90      332.33     64.31 o
 -31   7   3        2.65       41.90     40.28 o
 -29   7   3        6.75       64.00     40.66 o
 -27   7   3       48.14       76.29     39.89 o
 -25   7   3      126.89      158.83     42.24 o
 -23   7   3      365.05      345.75     63.54 o
 -21   7   3      620.15      679.33     68.57 o
 -19   7   3       15.44        2.61     32.58 o
 -17   7   3      911.07      861.70     57.08 o
 -15   7   3        6.19       22.51     28.39 o
 -13   7   3       52.49       24.93     28.79 o
 -11   7   3      522.75      555.11     48.17 o
  -9   7   3      637.34      694.35     51.26 o
  -7   7   3      531.88      601.00     54.28 o
  -5   7   3        0.62       69.42     36.77 o
  -3   7   3        6.21       43.08     25.43 o
  -1   7   3        4.57       54.58     28.09 o
   1   7   3      496.95      594.99     69.40 o
   3   7   3      243.84      198.61     42.38 o
   5   7   3      149.19      165.42     44.27 o
   7   7   3      184.48      138.52     47.19 o
   9   7   3      120.59      115.54     37.40 o
  11   7   3      302.66      255.01     59.00 o
  13   7   3      438.36      474.40     76.63 o
  15   7   3       16.84       61.51     44.91 o
  17   7   3       29.14       26.11     33.27 o
  19   7   3      309.47      368.34     51.79 o
  21   7   3       39.80        0.25     36.79 o
  23   7   3      402.96      327.68     55.05 o
  25   7   3       43.28       57.94     37.97 o
  27   7   3       10.38       49.54     38.97 o
  29   7   3       35.61       53.62     46.81 o
  31   7   3     1062.29      986.65     98.53 o
  33   7   3      108.89      127.94     55.50 o
  35   7   3      111.75      140.32     55.00 o
  37   7   3      770.63      802.75     93.54 o
  39   7   3       11.28       46.10     48.62 o
  41   7   3      139.07      230.60     65.77 o
  43   7   3      611.96     1020.81    105.90 o
  45   7   3        4.03       53.85     53.56 o
  47   7   3       16.30       44.63     72.14 o
  49   7   3      401.89      581.35    116.99 o
 -44   8   3     1195.18      978.43    139.37 o
 -42   8   3      199.53      106.30     75.62 o
 -40   8   3      277.79      185.79     85.90 o
 -38   8   3      724.77      830.12    133.83 o
 -36   8   3       26.96       63.18     73.82 o
 -34   8   3      340.04      418.58    130.35 o
 -32   8   3      246.12      217.37     80.05 o
 -30   8   3      327.69      205.12     71.08 o
 -28   8   3       96.24       30.75    118.96 o
 -26   8   3     1006.03      914.40    109.76 o
 -24   8   3     1183.76     1114.17    117.00 o
 -22   8   3      434.86      388.16     67.65 o
 -20   8   3     1609.97     1841.13    117.63 o
 -18   8   3     3076.39     3139.11    141.96 o
 -16   8   3      333.90      415.76     69.46 o
 -14   8   3      517.71      556.89     65.22 o
 -12   8   3     2190.88     2184.65    105.20 o
 -10   8   3     1016.13      978.57     76.60 o
  -8   8   3      479.17      515.64     59.66 o
  -6   8   3     2137.09     2226.71    105.23 o
  -4   8   3      967.81     1157.72    130.67 o
  -2   8   3      802.68      885.40    230.17 o
   0   8   3     3344.52     3127.67    291.08 o
   2   8   3     2262.11     2345.02    160.84 o
   4   8   3     1806.90     1892.60    244.25 o
   6   8   3     5840.45     6376.61    252.45 o
   8   8   3     1694.97     1873.19    106.74 o
  10   8   3     1097.58     1144.58     79.94 o
  12   8   3     6594.35     6347.00    231.26 o
  14   8   3     1244.27     1335.62     94.17 o
  16   8   3      828.46      784.01     79.17 o
  18   8   3     4337.26     4387.04    174.13 o
  20   8   3     1173.22     1218.00     93.30 o
  22   8   3        1.11       -9.79     36.82 o
  24   8   3     5634.15     6107.54    184.85 o
  26   8   3      742.82      802.04     84.34 o
  28   8   3      305.15      247.52     70.61 o
  30   8   3     3060.72     2927.63    159.83 o
  32   8   3      371.46      361.90     87.86 o
  34   8   3      286.79      234.82     67.54 o
  36   8   3     2464.04     2654.14    228.18 o
  38   8   3      478.21      446.80     83.09 o
  40   8   3      100.48      164.52     66.56 o
 -31   9   3      686.94      684.35    157.25 o
 -29   9   3      221.31      175.55     72.00 o
 -27   9   3      548.78      544.38    100.66 o
 -25   9   3      404.36      510.11     96.89 o
 -23   9   3      183.70      224.03     74.58 o
 -21   9   3       56.55       15.42     63.78 o
 -19   9   3        5.61       67.67     65.06 o
 -17   9   3      672.54      746.63    108.71 o
 -15   9   3      184.47      163.43     75.68 o
 -13   9   3        0.02       93.25     68.10 o
  -9   9   3     1263.66     1324.72    202.17 o
  -7   9   3        0.25       22.05     60.60 o
  -5   9   3       81.34       91.89     67.40 o
  -3   9   3      277.16      188.96     76.49 o
  -1   9   3      324.58      273.54     84.63 o
   1   9   3       18.22       28.38     58.00 o
   3   9   3        1.29        6.43     47.32 o
   5   9   3      135.52      107.89     57.65 o
   7   9   3       29.65       58.51     53.16 o
   9   9   3      187.15      263.37     67.03 o
  11   9   3      176.50      182.63     58.89 o
  13   9   3       48.79       62.70     52.37 o
  15   9   3      354.79      346.34     71.95 o
  17   9   3      167.59      172.84     61.83 o
  19   9   3       37.00       54.24     52.34 o
  21   9   3       60.48       91.69     51.25 o
  23   9   3     1149.25     1264.33    103.01 o
  25   9   3       62.74      150.64     98.45 o
  27   9   3        0.53       38.65     56.88 o
  29   9   3      107.28      161.78     66.42 o
 -74   0   4      141.58      100.05     81.15 o
 -72   0   4      148.26      341.54     81.58 o
 -70   0   4      808.73      412.72     86.61 o
 -68   0   4       84.44       77.84     45.04 o
 -66   0   4       75.29      260.33     53.53 o
 -64   0   4     5154.68     5151.52    153.64 o
 -62   0   4       85.49      174.56     70.07 o
 -60   0   4      141.31      481.30     68.96 o
 -58   0   4     4861.47     5002.86    131.71 o
 -56   0   4     1056.57      884.99     75.00 o
 -54   0   4      445.11      715.94     63.02 o
 -52   0   4     6402.79     6205.90    199.36 o
 -50   0   4     1374.87     1598.78     70.16 o
 -46   0   4    19395.60    18868.26    292.09 o
 -44   0   4       38.90       94.32     26.66 o
 -42   0   4      118.39      187.68     51.57 o
 -40   0   4    41693.73    40006.00    507.63 o
 -38   0   4     3006.76     3056.44     73.69 o
 -36   0   4     1151.79     1234.57     47.01 o
 -34   0   4    28426.65    28622.40    326.39 o
 -32   0   4     1234.94     1024.41     48.85 o
 -30   0   4      661.86      654.94     30.52 o
 -28   0   4    66971.16    68542.67    703.77 o
 -26   0   4    10166.42    11404.55    146.27 o
 -24   0   4     3334.30     3336.14     72.72 o
 -22   0   4    35811.51    33584.45    449.49 o
 -20   0   4    23665.14    24803.40    862.16 o
 -18   0   4     2846.77     2710.10     93.41 o
 -16   0   4    92171.03    88898.37   2781.17 o
 -14   0   4      440.80      460.58     43.50 o
 -12   0   4     1193.35      989.54     46.08 o
 -10   0   4   198095.38   188446.38   4674.68 o
  -8   0   4     1654.23     1443.67     43.88 o
  -6   0   4      629.04      636.69     35.02 o
  -4   0   4   194725.50   183116.69   3474.16 o
   2   0   4    14473.80    16191.22    481.54 o
   4   0   4    41314.96    40706.96   1110.21 o
   6   0   4    29408.49    29197.04    818.50 o
   8   0   4   192389.20   180368.88   3321.02 o
  10   0   4      717.58      716.94     60.43 o
  12   0   4     1607.48     1758.81     96.18 o
  14   0   4   126944.55   122683.42   2283.30 o
  16   0   4     8286.08     8245.42    285.70 o
  18   0   4     1038.37      991.08     42.36 o
  20   0   4    68717.30    68615.55   1017.07 o
  22   0   4        4.27       39.43     15.72 o
  24   0   4     2653.81     2594.26     59.53 o
  26   0   4    55866.68    55042.69    633.68 o
  28   0   4     2825.46     2870.55     97.33 o
  30   0   4    20711.64    20581.33    269.78 o
  32   0   4    45927.34    47850.48    572.01 o
  34   0   4      248.38      395.10     38.40 o
  36   0   4     2275.57     2493.12    138.10 o
  38   0   4     8019.32     7138.17    159.39 o
  40   0   4      881.34      766.92     54.69 o
  42   0   4      123.95       71.16     31.29 o
  44   0   4     6959.73     7253.79    213.82 o
  46   0   4        6.49       77.54     45.04 o
  48   0   4     1763.93     1685.42    103.88 o
  50   0   4     8836.17     8868.69    340.96 o
  52   0   4      688.43      835.55    179.71 o
  54   0   4      366.70      427.32     70.87 o
  56   0   4     1386.93      949.70     80.15 o
  58   0   4       25.22       66.82     44.62 o
  60   0   4     1126.13     1102.02    200.27 o
  62   0   4      817.10      993.46    135.41 o
  64   0   4      197.19      146.17     80.68 o
  66   0   4      609.56      491.67    112.32 o
  68   0   4     1436.84     1133.31    148.39 o
  70   0   4      853.81     1177.28    151.23 o
 -73   1   4      123.37      116.12     44.13 o
 -71   1   4      727.17      623.80     58.40 o
 -69   1   4      209.12      207.58     42.77 o
 -67   1   4     1213.42     1333.63     67.38 o
 -65   1   4     1183.55     1144.27     74.59 o
 -63   1   4      516.59      515.21     54.07 o
 -61   1   4      601.59      663.94     49.70 o
 -59   1   4      561.19      502.60     43.86 o
 -57   1   4     1655.64     1766.23     64.08 o
 -55   1   4      929.58     1065.87     50.17 o
 -53   1   4      855.93      879.06     45.36 o
 -51   1   4      953.60     1018.25     45.05 o
 -49   1   4      820.78      945.13     55.29 o
 -47   1   4     2772.97     2686.36     56.45 o
 -45   1   4     6789.25     6908.00     95.66 o
 -43   1   4     3555.77     3373.26     61.21 o
 -41   1   4     3808.26     3956.99     65.97 o
 -39   1   4     6691.89     6963.67     91.56 o
 -37   1   4     3535.79     3426.19     57.75 o
 -35   1   4     3438.31     3787.44     57.86 o
 -33   1   4    16669.76    16234.07    148.02 o
 -31   1   4     5046.80     5074.27     61.93 o
 -29   1   4     6806.24     6251.52     72.80 o
 -27   1   4     6338.00     6844.13     72.52 o
 -25   1   4     4058.08     3540.21     48.23 o
 -23   1   4    16556.68    16030.77    158.48 o
 -21   1   4    14448.90    13325.08    149.24 o
 -19   1   4      597.90      401.05     27.34 o
 -17   1   4     8560.27     8622.92    148.05 o
 -15   1   4    23383.43    22539.82    296.77 o
 -13   1   4    18774.23    19702.99    292.23 o
 -11   1   4    73192.27    75280.17   1015.81 o
  -9   1   4    31339.35    30559.94    394.51 o
  -7   1   4    24810.98    25178.40    325.83 o
  -5   1   4    55880.39    54673.09    743.46 o
  -3   1   4    34515.00    33686.13    546.68 o
  -1   1   4     5802.89     5940.74    147.32 o
   1   1   4   106474.64   105307.73   1953.64 o
   3   1   4    26944.96    30122.78    596.89 o
   5   1   4      115.52       93.07     49.67 o
   7   1   4    89124.68    88929.27   1669.35 o
   9   1   4    24010.95    23065.08    379.71 o
  11   1   4    16917.69    17020.69    290.26 o
  13   1   4    29609.50    29964.63    486.00 o
  15   1   4    20263.61    19979.04    339.51 o
  17   1   4     4852.76     4790.79     77.64 o
  19   1   4    26416.15    25516.79    294.46 o
  21   1   4    13638.58    14403.92    186.82 o
  23   1   4     3987.87     3929.62     65.09 o
  25   1   4    16817.00    17292.41    180.73 o
  27   1   4      391.68      367.73     19.11 o
  29   1   4      641.32      612.65     21.73 o
  31   1   4    17569.70    18316.67    180.76 o
  33   1   4     7078.26     6928.05    137.31 o
  35   1   4     2832.93     3046.90     61.87 o
  37   1   4     1129.98     1139.05     51.95 o
  39   1   4     9276.43     9417.71    134.37 o
  41   1   4     2430.32     2318.87     63.21 o
  43   1   4     1311.49     1591.68     77.45 o
  45   1   4     5442.36     5052.96    125.58 o
  47   1   4     1701.01     1723.95     71.40 o
  49   1   4      813.83      807.85     62.61 o
  51   1   4     1257.80     1148.93     65.88 o
  53   1   4      947.38     1016.76     63.84 o
  55   1   4      729.28      681.13     56.59 o
  57   1   4     1356.37     1346.32     74.04 o
  59   1   4      744.81      800.44     63.08 o
  61   1   4      681.08      615.16     60.01 o
  63   1   4      898.20      765.54     68.75 o
  65   1   4      370.85      493.42     61.93 o
  67   1   4        4.40       62.47     42.53 o
  69   1   4      277.96      326.46     57.44 o
 -72   2   4      401.15      238.51     46.21 o
 -70   2   4       29.15      109.55     40.65 o
 -68   2   4      652.69      666.99     58.25 o
 -66   2   4      603.86      518.55     56.95 o
 -64   2   4      128.01      161.72     39.22 o
 -62   2   4      981.02     1190.18     71.15 o
 -60   2   4      725.24      640.60    105.19 o
 -58   2   4      773.83     1013.48     61.50 o
 -56   2   4     1162.83     1291.19     65.97 o
 -54   2   4     2951.31     2511.03     83.40 o
 -52   2   4        3.25       63.29     25.44 o
 -50   2   4     3001.07     3009.03    105.19 o
 -48   2   4     5526.57     5520.72    104.17 o
 -46   2   4      186.24      213.30     36.91 o
 -44   2   4     5910.78     6006.27    105.85 o
 -42   2   4     7371.37     7495.10    119.09 o
 -40   2   4      714.69      833.12     59.97 o
 -38   2   4     7531.75     7706.10    110.20 o
 -36   2   4     6239.49     6183.23    129.00 o
 -34   2   4        5.25        6.62     14.17 o
 -32   2   4    18465.08    17668.18    191.68 o
 -30   2   4    17520.16    17804.92    190.73 o
 -28   2   4     2386.02     2517.89     52.10 o
 -26   2   4    45742.37    45432.02    453.31 o
 -24   2   4    67517.66    68422.64    621.08 o
 -22   2   4     1276.04     1327.82     34.63 o
 -20   2   4    38940.74    38790.90    367.03 o
 -18   2   4    14287.35    13876.44    143.41 o
 -16   2   4    22634.95    24132.33    246.08 o
 -14   2   4    30145.32    29169.17    312.77 o
 -12   2   4    59427.11    58564.71    652.18 o
 -10   2   4    31112.25    33265.95    481.81 o
  -8   2   4    91826.77    90470.30   1102.36 o
  -6   2   4    44638.84    43612.46    692.88 o
  -4   2   4    29686.48    29631.96    428.68 o
  -2   2   4   173742.92   172186.20   2055.12 o
   0   2   4    61068.97    59168.23    927.82 o
   2   2   4       10.62       74.24     34.43 o
   4   2   4    34093.86    33073.73    464.67 o
   6   2   4    54663.20    54010.89    801.73 o
   8   2   4     1547.74     1358.17     75.19 o
  10   2   4    86536.36    88514.36   1132.30 o
  12   2   4    35181.70    34629.40    475.86 o
  14   2   4      647.45      419.62     36.40 o
  16   2   4    21606.15    20598.30    224.75 o
  18   2   4    19519.74    18989.74    211.66 o
  20   2   4     3915.96     3795.90     62.79 o
  22   2   4    29752.46    29878.07    293.66 o
  24   2   4     6958.48     6829.77     92.96 o
  26   2   4     1204.33     1550.81     61.53 o
  28   2   4    14319.03    14584.70    199.33 o
  30   2   4     6086.63     6076.87    109.10 o
  32   2   4     1311.13     1264.00     75.56 o
  34   2   4     8958.79     9588.72    152.97 o
  36   2   4     3525.65     3449.36     90.59 o
  38   2   4     1575.51     1740.30     93.48 o
  40   2   4     5677.13     5471.15    124.99 o
  42   2   4     5780.95     6439.90    140.14 o
  44   2   4      203.46      186.25     36.17 o
  46   2   4     6369.14     6537.46    234.02 o
  48   2   4     3423.83     3630.22    120.88 o
  50   2   4       55.13      161.53     42.24 o
  52   2   4     3342.94     3124.17    116.30 o
  54   2   4     1562.43     1632.97     88.45 o
  56   2   4      115.12      252.36     51.67 o
  58   2   4      866.10      588.00     78.93 o
  60   2   4      264.97      360.35     58.91 o
  62   2   4      169.18      180.06     44.18 o
  64   2   4      604.12      464.46     56.92 o
  66   2   4      539.83      647.11     67.31 o
  68   2   4        2.08       96.32     43.23 o
 -69   3   4       12.60        4.52     49.37 o
 -67   3   4      506.26      452.95     73.84 o
 -65   3   4     1003.28     1199.89    102.64 o
 -63   3   4      650.09      800.92     86.50 o
 -61   3   4     1508.66     1405.95    103.89 o
 -59   3   4      584.73      670.92     85.95 o
 -57   3   4      458.87      312.53     60.25 o
 -55   3   4      690.62      590.54     70.91 o
 -53   3   4      113.24      183.10     40.09 o
 -51   3   4      793.24      905.64     62.92 o
 -49   3   4     3077.47     2939.30    118.93 o
 -47   3   4     1027.74     1238.24     50.87 o
 -45   3   4       31.32       48.60     20.74 o
 -43   3   4     6630.52     6543.40    170.95 o
 -41   3   4     3862.40     3863.39    114.86 o
 -39   3   4     2598.35     2508.71     82.81 o
 -37   3   4    12295.59    12562.06    208.88 o
 -35   3   4      148.69      125.54     29.51 o
 -33   3   4    10353.85    10410.61    178.52 o
 -31   3   4     7538.54     7176.62    124.84 o
 -29   3   4      498.06      370.46     54.51 o
 -27   3   4    10919.16    10102.80    167.31 o
 -25   3   4    26614.21    26672.50    346.73 o
 -23   3   4     1393.27     1341.83     48.77 o
 -21   3   4      230.85      259.68     22.32 o
 -19   3   4    39265.37    39504.60    364.71 o
 -17   3   4     7400.11     6971.60     89.04 o
 -15   3   4     2233.42     2732.67     46.11 o
 -13   3   4    51466.42    50943.88    432.15 o
 -11   3   4      506.40      366.03     20.69 o
  -9   3   4    21070.32    22810.04    257.80 o
  -7   3   4    57765.33    56268.84    538.97 o
  -5   3   4        2.40       58.32     24.07 o
  -3   3   4     1446.21     1519.44     35.08 o
  -1   3   4    42467.45    41672.01    410.60 o
   1   3   4      272.49      434.17     20.23 o
   3   3   4      467.05      433.59     34.92 o
   5   3   4    61049.12    60681.35    600.75 o
   7   3   4     3306.25     3468.57     78.36 o
   9   3   4        6.07      131.74     45.57 o
  11   3   4    43807.26    43458.55    525.79 o
  13   3   4    12570.21    13277.05    197.50 o
  15   3   4     2615.74     2423.77     66.63 o
  17   3   4    39622.80    39552.53    487.97 o
  19   3   4     1098.75     1328.99     66.95 o
  21   3   4     1278.80     1258.39     49.30 o
  23   3   4    18664.63    19165.88    297.60 o
  25   3   4      436.85      395.80     41.59 o
  27   3   4    11139.53    11205.18    234.88 o
  29   3   4    28937.80    28540.52    390.03 o
  31   3   4     2061.34     2082.03     91.16 o
  33   3   4      129.25      223.02     25.90 o
  35   3   4     5152.02     4773.93     96.95 o
  37   3   4      350.97      503.69     36.16 o
  39   3   4     1207.82     1208.53     51.98 o
  41   3   4     1254.04     1570.48     67.07 o
  43   3   4       56.31       61.41     28.17 o
  45   3   4     1682.10     1938.84    112.34 o
  47   3   4     2299.62     2273.54     80.61 o
  49   3   4      674.97      720.05     67.04 o
  51   3   4     3285.90     3446.21    136.27 o
  53   3   4     2623.15     2667.70    136.42 o
  55   3   4      727.37      739.32    192.68 o
  57   3   4      205.33      201.51     69.73 o
  59   3   4      494.91      385.88     83.35 o
  61   3   4       35.02      -52.29     54.60 o
  63   3   4      902.01      983.34    274.63 o
  65   3   4      304.67      191.40    105.04 o
 -68   4   4       89.75       84.11     68.60 o
 -66   4   4       30.20       49.70     52.50 o
 -64   4   4      550.94      486.50     76.96 o
 -62   4   4      120.64       41.38     51.34 o
 -60   4   4      278.34      471.47     74.74 o
 -58   4   4     2221.36     2372.89    290.23 o
 -56   4   4      279.94      199.50     70.81 o
 -54   4   4     1257.72     1406.59    131.21 o
 -52   4   4     5065.51     4969.84    331.26 o
 -50   4   4     1042.91      721.14     99.19 o
 -48   4   4     1168.77     1238.80    117.46 o
 -46   4   4     5120.38     5303.39    184.76 o
 -44   4   4      545.12      508.30     72.32 o
 -42   4   4        1.95       11.81     33.46 o
 -40   4   4     6905.95     7040.17    152.89 o
 -38   4   4       32.57       47.51     32.11 o
 -36   4   4     2259.94     2301.37     80.87 o
 -34   4   4     9510.15     9063.88    170.26 o
 -32   4   4      111.17      110.69     28.82 o
 -30   4   4     1947.83     1787.79    100.73 o
 -28   4   4     9712.49    10024.43    174.84 o
 -26   4   4     1106.32     1064.35     55.18 o
 -24   4   4     4105.17     3953.19     87.02 o
 -22   4   4    21831.72    21334.55    266.61 o
 -20   4   4      574.52      606.02     35.01 o
 -18   4   4      627.54      699.99     32.93 o
 -16   4   4    35851.62    34944.90    318.04 o
 -14   4   4     1043.99     1149.81     42.67 o
 -12   4   4     4609.72     4586.06     58.93 o
 -10   4   4    34330.32    34436.41    290.70 o
  -8   4   4     1677.27     1613.86     33.34 o
  -6   4   4     6462.37     6756.54     72.67 o
  -4   4   4    22653.89    22868.10    189.08 o
  -2   4   4      208.95      250.78     18.05 o
   0   4   4     8121.17     8507.20    116.58 o
   2   4   4    49056.50    48990.95    478.57 o
   4   4   4      515.41      462.29     28.37 o
   6   4   4      129.62      150.98     19.24 o
   8   4   4    45471.07    44656.86    513.31 o
  10   4   4       49.86      197.03     30.20 o
  12   4   4        4.26       53.76     23.57 o
  14   4   4    45292.38    45898.33    622.70 o
  16   4   4      507.81      608.02     43.96 o
  18   4   4      275.95      333.83     46.24 o
  20   4   4    25908.59    26006.35    450.55 o
  22   4   4      465.58      476.39     99.80 o
  24   4   4     1088.56     1064.27     70.07 o
  26   4   4    22212.00    21434.80    339.38 o
  28   4   4      175.93      247.85     38.41 o
  30   4   4      297.58      279.96     50.09 o
  32   4   4    17001.10    16371.84    416.65 o
  34   4   4      623.11      761.79     99.05 o
  36   4   4        2.20       74.38     56.61 o
  38   4   4    17558.63    17472.92    356.12 o
  40   4   4     2323.88     2743.77    120.24 o
  42   4   4       61.13       66.88     56.41 o
  44   4   4     5436.96     5415.01    249.23 o
  46   4   4      328.81      356.73     79.30 o
  48   4   4       48.51      105.65     62.46 o
  50   4   4      196.48      126.22     50.98 o
  52   4   4       62.47      132.89     52.75 o
  54   4   4      152.04      124.12     56.55 o
  56   4   4     1685.33     1644.74    192.68 o
  58   4   4      325.74      574.65    101.17 o
  60   4   4      242.70       83.73     69.02 o
  62   4   4     1513.28     1087.95    124.67 o
 -63   5   4      759.44      843.16    174.49 o
 -61   5   4       39.03      127.74     78.74 o
 -59   5   4      704.52      531.85    153.61 o
 -57   5   4     1470.77     1501.74    167.84 o
 -55   5   4       15.73      -45.66     59.72 o
 -53   5   4      293.53      219.97     79.24 o
 -51   5   4     1222.61     1029.51    171.17 o
 -49   5   4        0.69       70.24     57.13 o
 -47   5   4     2135.62     1776.47    143.07 o
 -45   5   4     4696.66     5244.88    340.59 o
 -43   5   4        6.48       25.35     48.19 o
 -41   5   4     4199.39     4170.02    404.82 o
 -39   5   4     8628.57     8667.93    242.36 o
 -37   5   4       83.03      103.07     45.43 o
 -35   5   4     3555.05     3642.03    155.40 o
 -33   5   4    10375.92    10194.38    219.45 o
 -31   5   4     1650.08     1543.44     83.22 o
 -29   5   4     2774.55     2912.01    142.43 o
 -27   5   4    12421.65    12538.35    191.89 o
 -25   5   4      346.10      397.92     37.18 o
 -23   5   4     8933.46     9043.00    151.49 o
 -21   5   4    13126.14    13436.43    186.15 o
 -19   5   4     1036.53     1089.70     47.97 o
 -17   5   4     9852.72    10211.06    164.00 o
 -15   5   4    15849.85    15813.92    178.17 o
 -13   5   4     4425.30     4669.51     75.49 o
 -11   5   4    13184.63    13033.69    136.04 o
  -9   5   4    17869.26    17610.35    161.12 o
  -7   5   4     2576.38     2562.25     48.08 o
  -5   5   4    16939.22    17053.91    162.18 o
  -3   5   4    22279.39    22222.86    216.92 o
  -1   5   4      408.39      533.40     39.51 o
   1   5   4    30511.26    30986.49    340.81 o
   3   5   4     8965.98     9202.02    140.08 o
   5   5   4      478.29      445.49     39.87 o
   7   5   4    16815.59    16453.70    256.96 o
   9   5   4     5581.54     5715.02    126.68 o
  11   5   4     1094.84     1222.48     75.35 o
  13   5   4    16649.49    16760.78    300.24 o
  15   5   4     8591.15     8104.17    205.70 o
  17   5   4      917.37     1086.79     78.96 o
  19   5   4    13197.67    12190.30    270.88 o
  21   5   4     6894.83     7255.25    244.82 o
  23   5   4        2.08       28.71     29.89 o
  25   5   4    12727.51    12347.97    406.85 o
  27   5   4     1249.61     1470.38     80.68 o
  29   5   4       96.74      102.14     36.04 o
  31   5   4     6899.55     6940.77    200.37 o
  33   5   4     2175.26     1899.74    135.98 o
  35   5   4        9.02      103.07     46.49 o
  37   5   4     3324.62     3304.88    242.04 o
  39   5   4     1662.20     1942.25    116.40 o
  41   5   4       67.44       85.72     45.42 o
  43   5   4     2436.13     2692.96    131.65 o
  45   5   4     3020.51     2637.27    137.05 o
  47   5   4      211.19      247.89     79.08 o
  49   5   4     2862.44     2982.21    190.15 o
  51   5   4      772.29      609.39    165.95 o
  53   5   4      222.33      240.39     83.66 o
  55   5   4     1583.36     1378.13    147.12 o
  57   5   4      574.39      646.12    164.68 o
  59   5   4       12.11       90.70     76.85 o
 -58   6   4      371.63      517.04    107.86 o
 -56   6   4      909.03     1263.04    170.53 o
 -54   6   4      252.80      119.26     70.55 o
 -52   6   4      123.81       51.70    162.47 o
 -50   6   4     1015.82     1019.12    149.34 o
 -48   6   4      331.00      299.20     83.87 o
 -46   6   4       17.97        8.24     57.84 o
 -44   6   4      687.18      828.81    111.13 o
 -42   6   4      720.51      814.28    117.86 o
 -40   6   4     1395.39     1367.14    128.25 o
 -38   6   4     3455.66     3799.83    188.06 o
 -36   6   4      931.70      790.46    102.35 o
 -34   6   4      785.47      901.44    163.26 o
 -32   6   4     4764.07     4629.32    199.17 o
 -30   6   4     2981.62     3271.40    118.59 o
 -28   6   4     1046.97     1071.80     67.12 o
 -26   6   4     6077.21     6121.34    143.41 o
 -24   6   4     1820.58     1684.64    111.51 o
 -22   6   4      263.26      213.30     38.29 o
 -20   6   4     8157.33     7880.22    180.50 o
 -18   6   4     9226.05     9662.86    146.52 o
 -16   6   4      879.34      984.64     47.42 o
 -14   6   4     6431.93     6170.65    108.84 o
 -12   6   4     1582.97     1858.39     59.41 o
 -10   6   4        4.33       -1.66     19.03 o
  -8   6   4     4542.48     4766.86     87.02 o
  -6   6   4     3480.52     3705.13     81.61 o
  -4   6   4        3.20       17.21     20.29 o
  -2   6   4     4343.96     4428.87     91.00 o
   0   6   4     3269.31     3393.68     99.60 o
   2   6   4      172.28      247.31     40.63 o
   4   6   4    10399.62    10372.02    200.33 o
   6   6   4    16980.00    16458.82    274.93 o
   8   6   4     1615.63     1702.52     79.62 o
  10   6   4     3103.04     3093.66    103.14 o
  12   6   4     7895.90     7915.96    173.72 o
  14   6   4     1377.25     1428.27     76.44 o
  16   6   4     3453.13     3682.07    115.15 o
  18   6   4     4006.19     3932.97    120.35 o
  20   6   4      131.43      185.37     34.89 o
  22   6   4     1957.72     1766.56     79.92 o
  24   6   4     3278.50     3243.65    135.13 o
  26   6   4      111.68      108.65     38.11 o
  28   6   4     1307.73     1081.25     75.67 o
  30   6   4     3186.46     3408.44    147.05 o
  32   6   4      799.77      869.43    117.90 o
  34   6   4      459.31      471.72     85.47 o
  36   6   4     3943.41     4408.10    241.88 o
  38   6   4      649.27      678.83     85.31 o
  40   6   4      286.67      171.90     74.40 o
  42   6   4     1813.48     1969.39    126.32 o
  44   6   4       69.89       22.72     47.78 o
  46   6   4      839.68      561.04     82.62 o
  48   6   4      812.17     1024.96    134.13 o
  50   6   4      212.24      193.25     80.63 o
  52   6   4      421.87      383.90     98.60 o
  54   6   4      543.51      516.51    109.51 o
 -53   7   4      588.21      601.53    116.43 o
 -51   7   4      112.52      108.64     74.96 o
 -49   7   4     2478.32     2527.85    188.53 o
 -47   7   4      265.33      286.69     88.10 o
 -45   7   4        0.05       29.14     58.35 o
 -43   7   4     2927.24     3013.38    196.61 o
 -41   7   4       18.51       77.07     65.97 o
 -39   7   4       13.53       93.89     65.50 o
 -37   7   4     4634.77     4539.71    218.65 o
 -35   7   4       35.65       91.94     61.08 o
 -33   7   4       10.23      -21.64     51.90 o
 -31   7   4    10262.26    10108.72    232.54 o
 -29   7   4      384.41      545.14     89.96 o
 -27   7   4       22.93       67.23     37.45 o
 -25   7   4     7086.10     7858.82    222.37 o
 -23   7   4        3.24       -3.85     31.96 o
 -21   7   4       14.02       -4.75     32.03 o
 -19   7   4    12401.26    13293.02    238.06 o
 -17   7   4      541.96      617.01     57.78 o
 -15   7   4       31.35       30.74     33.15 o
 -13   7   4    14987.85    15402.40    257.76 o
 -11   7   4       36.53       26.20     29.92 o
  -9   7   4        4.36       29.98     28.94 o
  -7   7   4    20022.06    20457.49    284.25 o
  -5   7   4      557.70      580.32     48.95 o
  -3   7   4       12.04       34.28     35.82 o
  -1   7   4    17138.43    17539.95    323.34 o
   1   7   4      244.45      163.98     55.01 o
   3   7   4       62.80      140.84     42.71 o
   5   7   4    11281.50    10919.10    239.20 o
   7   7   4       43.72      118.88     47.48 o
   9   7   4      375.27      170.40     52.27 o
  11   7   4     8862.51     9405.95    220.74 o
  13   7   4      806.33      912.60     77.38 o
  15   7   4      252.43      280.76     71.53 o
  17   7   4    13238.47    13388.00    250.85 o
  19   7   4       16.33       59.69     34.45 o
  21   7   4     1624.66     1599.83     96.84 o
  23   7   4    13037.86    13645.11    283.34 o
  25   7   4      665.38      773.70     75.42 o
  27   7   4       28.94        8.63     37.94 o
  29   7   4     3853.55     3855.74    141.28 o
  31   7   4       10.63       24.34     46.54 o
  33   7   4      175.87      145.36     60.13 o
  35   7   4     3683.85     3664.56    164.08 o
  37   7   4       96.25       32.68     53.08 o
  39   7   4      759.02      619.13     86.55 o
  41   7   4     2909.18     2852.22    177.04 o
  43   7   4        4.21       13.24     57.63 o
  45   7   4      484.17      437.23     81.69 o
  47   7   4     2850.31     2454.53    194.12 o
 -44   8   4      129.31      136.12     80.39 o
 -42   8   4     1941.78     2553.30    191.57 o
 -38   8   4       41.78       64.54     85.43 o
 -36   8   4     1204.98     1463.62    198.06 o
 -34   8   4      381.17      172.43    105.67 o
 -32   8   4       39.68        5.38     78.15 o
 -30   8   4      598.79      520.46    136.05 o
 -28   8   4        1.90       28.38     45.62 o
 -26   8   4      441.41      344.41     68.12 o
 -24   8   4     1534.68     1735.94    117.23 o
 -22   8   4      731.64      756.12     99.49 o
 -20   8   4     1154.60     1414.95    117.24 o
 -18   8   4     3353.27     3174.45    123.09 o
 -16   8   4     1156.15     1034.66     79.67 o
 -14   8   4      945.46      947.97     89.37 o
 -12   8   4     1366.21     1550.20     91.80 o
 -10   8   4      919.36      872.33     73.75 o
  -8   8   4      769.37      966.43    114.99 o
  -6   8   4     1425.58     1545.78    144.27 o
  -4   8   4      212.85      179.81     67.31 o
  -2   8   4     2872.03     2869.06    278.11 o
   0   8   4     2026.50     2052.90    211.03 o
   2   8   4      284.62      214.24     59.94 o
   4   8   4     2688.17     2935.42    128.56 o
   6   8   4     1126.08     1359.35     96.22 o
   8   8   4      530.52      393.68     62.47 o
  10   8   4     2198.76     2142.19    115.55 o
  12   8   4      776.45      936.48    100.25 o
  14   8   4      651.55      671.10     75.48 o
  16   8   4      976.36      859.27     98.14 o
  18   8   4      183.60      153.91     51.65 o
  20   8   4      204.23      117.16     48.15 o
  22   8   4     1428.35     1490.80    181.98 o
  24   8   4      290.74      324.40     59.97 o
  26   8   4      274.15      201.38     53.57 o
  28   8   4     1150.98     1139.29    112.74 o
  30   8   4      472.55      281.92     71.27 o
  32   8   4      966.00     1187.09    115.34 o
  34   8   4     2146.97     2283.43    212.22 o
  36   8   4      755.15      753.85     99.42 o
  38   8   4      659.83      619.99    106.09 o
  40   8   4      460.10      638.73     94.18 o
 -31   9   4        1.01       60.43     96.18 o
 -29   9   4     1761.02     1599.35    213.88 o
 -27   9   4     2183.05     1742.36    213.88 o
 -25   9   4      170.39      159.19     73.33 o
 -23   9   4     1290.52     1258.52    128.69 o
 -21   9   4      933.56     1095.39    122.08 o
 -19   9   4      371.18      350.86     84.17 o
 -17   9   4     2178.96     2195.76    176.89 o
 -15   9   4     1587.25     1519.93    220.84 o
 -13   9   4      633.67      430.29    143.01 o
 -11   9   4     2218.47     2574.92    306.74 o
  -9   9   4     2373.56     2689.80    431.24 o
  -7   9   4      473.84      478.49     95.84 o
  -5   9   4     2298.50     2157.67    167.49 o
  -3   9   4     1474.26     1502.50    145.65 o
  -1   9   4      363.83      341.73     87.00 o
   1   9   4     2706.59     2723.53    184.61 o
   3   9   4     2387.10     2541.56    211.03 o
   5   9   4      187.48       61.50     52.90 o
   7   9   4     2991.01     3158.83    190.31 o
   9   9   4     1449.81     1605.16    124.74 o
  11   9   4      744.27      664.18    105.47 o
  13   9   4     3038.64     3143.87    193.39 o
  15   9   4     2452.25     2463.06    147.33 o
  17   9   4      154.59      163.37     50.05 o
  19   9   4     2507.92     2392.57    117.33 o
  21   9   4     1588.28     1695.99    115.04 o
  23   9   4      119.49      100.87     51.91 o
  25   9   4     1633.46     1404.14    126.14 o
  27   9   4     1078.22      977.54    164.61 o
 -73   1   5        8.59       57.60     39.57 o
 -71   1   5       46.60       12.84     34.17 o
 -69   1   5       23.28       19.56     33.02 o
 -67   1   5       91.99       48.62     32.85 o
 -65   1   5      183.29      116.13     35.63 o
 -63   1   5       30.38       33.64     30.93 o
 -61   1   5      455.03      445.39     44.31 o
 -59   1   5      164.74      144.70     29.81 o
 -57   1   5       65.16       59.78     26.61 o
 -55   1   5      568.42      507.36     33.82 o
 -53   1   5     2967.98     2668.62     62.75 o
 -51   1   5      552.90      538.88     33.57 o
 -49   1   5     1074.65     1116.41     41.71 o
 -47   1   5     2240.36     2383.22     78.26 o
 -45   1   5       17.24        3.65     15.63 o
 -43   1   5      870.73      806.85     33.13 o
 -41   1   5     5810.26     6124.88     86.58 o
 -39   1   5      826.06      976.11     33.63 o
 -37   1   5     4552.79     4324.64     66.91 o
 -35   1   5     9161.70     9590.01    111.86 o
 -33   1   5     1078.08     1059.79     28.94 o
 -31   1   5     3815.34     3934.14     54.18 o
 -29   1   5    41060.43    40754.02    326.28 o
 -27   1   5    11110.27    11066.13    108.17 o
 -25   1   5    15990.07    16493.82    146.89 o
 -23   1   5    25004.31    25787.93    235.19 o
 -21   1   5     9679.98    10289.03    108.50 o
 -19   1   5     6255.31     6478.42    153.89 o
 -17   1   5    53444.82    54882.95    819.54 o
 -15   1   5    21795.46    22158.18    360.69 o
 -13   1   5    27318.78    27185.20    352.34 o
 -11   1   5    89926.48    89460.43   1086.41 o
  -9   1   5     8995.10     8417.97    168.28 o
  -7   1   5     4081.95     4222.01     86.93 o
  -5   1   5    95688.06    90607.82   1242.68 o
  -3   1   5    32373.76    32115.05    658.35 o
  -1   1   5    25298.84    24858.87    503.82 o
   1   1   5    52937.17    52882.88   1015.36 o
   3   1   5    31951.28    32702.63    920.38 o
   5   1   5    27880.03    26968.25    550.00 o
   7   1   5   155871.17   152511.67   2825.59 o
   9   1   5    39439.24    40845.72    660.93 o
  11   1   5     8068.11     8384.53    165.58 o
  13   1   5    23587.13    23251.54    392.57 o
  15   1   5    11909.99    12351.76    171.88 o
  17   1   5     5433.90     5870.48     90.16 o
  19   1   5    26266.85    26109.41    294.64 o
  21   1   5    14281.20    14501.70    184.81 o
  23   1   5     4401.52     4240.48     87.78 o
  25   1   5    28343.61    29366.04    307.06 o
  27   1   5     6176.85     6384.24     83.24 o
  29   1   5      484.15      496.36     25.36 o
  31   1   5    12562.05    13534.06    152.07 o
  33   1   5     3054.07     3144.30     74.33 o
  35   1   5      222.55      175.65     26.49 o
  37   1   5     4250.92     4087.81    100.85 o
  39   1   5     1641.14     1408.03     73.61 o
  41   1   5      743.98      947.88     54.09 o
  43   1   5     2799.89     2927.27     88.55 o
  45   1   5     1974.24     2039.64     75.99 o
  47   1   5       25.25       43.71     27.35 o
  49   1   5      262.78      218.09     38.18 o
  51   1   5      942.51      758.52     57.21 o
  53   1   5      198.87      125.87     37.77 o
  55   1   5        9.51       49.78     34.56 o
  57   1   5      358.85      151.98     40.61 o
  59   1   5       17.04       -4.82     36.44 o
  61   1   5      416.92      329.60     53.58 o
  63   1   5       64.07      -29.56     38.51 o
  65   1   5       23.36       41.76     41.78 o
  67   1   5       15.82       44.57     43.47 o
 -72   2   5        9.60       -7.69     36.59 o
 -70   2   5       38.85       47.14     37.66 o
 -68   2   5        4.89        9.78     35.37 o
 -66   2   5       16.27       30.22     32.99 o
 -64   2   5      266.69      226.12     40.38 o
 -62   2   5       69.43       36.06     30.69 o
 -60   2   5        7.83      -22.56     29.24 o
 -58   2   5      541.03      658.92     53.05 o
 -56   2   5       81.03       54.60     28.93 o
 -54   2   5        4.53       23.83     26.27 o
 -52   2   5      176.38      163.67     29.21 o
 -50   2   5      394.78      266.95     31.94 o
 -48   2   5        1.63       36.22     22.17 o
 -46   2   5     2566.32     2974.61     72.66 o
 -44   2   5       54.59      124.96     23.92 o
 -42   2   5      194.25      230.56     32.58 o
 -40   2   5       25.69       28.50     18.49 o
 -38   2   5      536.37      544.22     35.63 o
 -36   2   5        1.15        9.42     16.72 o
 -34   2   5     3562.93     3372.02     64.07 o
 -32   2   5      965.94      913.03     34.24 o
 -30   2   5      531.99      589.78     28.38 o
 -28   2   5     5124.05     5602.82     86.65 o
 -26   2   5     4150.61     4327.48     66.72 o
 -24   2   5      283.18      427.38     19.95 o
 -22   2   5     6235.98     5678.22     68.57 o
 -20   2   5     8403.57     8482.31     88.00 o
 -18   2   5      444.54      461.80     34.41 o
 -16   2   5      491.40      460.32     22.68 o
 -14   2   5    12610.78    12892.44    172.60 o
 -12   2   5     7478.84     7063.71    108.49 o
 -10   2   5     4444.83     4704.01     75.22 o
  -8   2   5    14159.06    13970.58    198.79 o
  -6   2   5      246.24      372.00     22.83 o
  -4   2   5    30311.92    31974.46    368.88 o
  -2   2   5     4402.56     4385.47     73.48 o
   0   2   5     5403.42     5709.13    104.49 o
   2   2   5      980.89     1121.53     38.29 o
   4   2   5    18529.43    18582.78    311.19 o
   6   2   5     1453.32     1194.61     68.59 o
   8   2   5    22179.56    23221.10    297.87 o
  10   2   5     3348.36     3372.08     84.98 o
  12   2   5     1062.53     1003.98     36.73 o
  14   2   5      417.20      364.29     23.99 o
  16   2   5    13106.23    12698.08    163.93 o
  18   2   5     7139.00     7244.31    109.41 o
  20   2   5      438.90      416.29     30.30 o
  22   2   5     1521.25     1739.54     41.66 o
  24   2   5       10.96       11.95     15.54 o
  26   2   5      500.92      604.18     32.71 o
  28   2   5     2488.41     2856.69     69.72 o
  30   2   5      517.64      504.66     45.60 o
  32   2   5      490.67      375.52     38.09 o
  34   2   5      238.79      177.64     27.74 o
  36   2   5      112.99      164.42     28.08 o
  38   2   5     1117.98     1024.48     56.52 o
  40   2   5      660.80      814.43     52.82 o
  42   2   5      889.30      967.29     58.37 o
  44   2   5      151.52       91.50     36.20 o
  46   2   5      200.52      151.61     40.47 o
  48   2   5      158.41      168.93     43.34 o
  50   2   5        0.31      -21.72     34.05 o
  52   2   5       96.94       23.38     38.68 o
  54   2   5       96.94       80.18     43.41 o
  56   2   5      102.86      169.62     48.34 o
  58   2   5      244.22      220.15     65.46 o
  60   2   5       23.25       63.47     37.87 o
  62   2   5      159.06      207.58     47.04 o
  64   2   5       44.54       -3.58     37.37 o
  66   2   5        9.45       24.27     43.32 o
 -69   3   5      163.44      163.92     61.49 o
 -67   3   5      315.34      147.70     75.85 o
 -65   3   5       51.77       97.75     53.21 o
 -63   3   5      227.76      308.00     72.67 o
 -61   3   5       91.20       19.05     42.70 o
 -59   3   5      420.32      244.57     60.24 o
 -57   3   5      232.43      214.37     58.81 o
 -55   3   5      493.65      353.85     70.28 o
 -53   3   5      615.09      619.51     56.08 o
 -51   3   5      581.46      649.91     56.45 o
 -49   3   5      647.94      475.45     45.89 o
 -47   3   5      384.99      421.04     55.05 o
 -45   3   5      949.95      961.01     62.27 o
 -43   3   5     1233.45     1257.94     59.31 o
 -41   3   5     6483.04     6456.61    125.64 o
 -39   3   5      270.56      320.40     40.44 o
 -37   3   5      997.75      978.57     84.88 o
 -35   3   5     6157.15     5917.61    127.77 o
 -33   3   5     2913.60     2869.10     94.39 o
 -31   3   5     9711.58    10052.79    174.16 o
 -29   3   5    10136.14    10184.05    172.74 o
 -27   3   5     6035.39     6089.02    121.80 o
 -25   3   5     9427.68     9697.76    162.59 o
 -23   3   5    15582.77    15430.67    210.61 o
 -21   3   5     8342.32     8097.96    115.01 o
 -19   3   5      826.00      874.93     35.39 o
 -17   3   5    22019.46    22281.48    239.78 o
 -15   3   5     5422.87     5436.01     82.81 o
 -13   3   5    18759.43    20006.01    181.35 o
 -11   3   5    17711.38    18277.21    176.01 o
  -9   3   5     8425.97     8712.43    120.65 o
  -7   3   5     7798.94     7686.37    129.22 o
  -5   3   5    58840.92    59639.16    643.47 o
  -3   3   5    12636.15    11846.91    141.75 o
  -1   3   5     2375.75     2256.36     46.25 o
   1   3   5    53830.41    53591.52    516.09 o
   3   3   5     3552.84     3718.53     72.69 o
   5   3   5     4275.52     4362.14     85.13 o
   7   3   5    16000.07    15706.62    199.79 o
   9   3   5    46252.14    47737.64    575.24 o
  11   3   5     1340.33     1223.09     50.42 o
  13   3   5    11846.63    11796.77    184.65 o
  15   3   5     2217.00     2450.59     77.59 o
  17   3   5      332.27      253.29     30.68 o
  19   3   5    13836.91    13638.62    227.50 o
  21   3   5     4430.89     4490.95    109.16 o
  23   3   5      383.21      377.81     35.03 o
  25   3   5    11211.76    10907.61    199.78 o
  27   3   5     4967.42     4737.46    139.12 o
  29   3   5      898.60      869.27     40.11 o
  31   3   5     3525.06     3715.18    125.25 o
  33   3   5     2575.80     2657.78     68.89 o
  35   3   5      498.89      534.16     36.48 o
  37   3   5     5344.37     4900.68    103.95 o
  39   3   5      111.20      119.33     26.15 o
  41   3   5      395.79      257.78     32.22 o
  43   3   5      896.81      962.06     70.71 o
  45   3   5      254.56      279.62     38.06 o
  47   3   5       42.47       36.26     36.81 o
  49   3   5      232.08      158.62     36.63 o
  51   3   5      350.57      180.72     65.21 o
  53   3   5      132.43      145.47     63.59 o
  55   3   5      284.33      104.58     64.19 o
  57   3   5       90.51       59.24     58.51 o
  59   3   5        6.24       59.69     85.90 o
  61   3   5      103.55       56.70     67.54 o
  63   3   5        6.57       75.91     68.73 o
  65   3   5       33.74       34.88     84.00 o
 -68   4   5      120.38       52.97     55.31 o
 -66   4   5      204.28      227.78     65.80 o
 -64   4   5       34.75       67.04     53.98 o
 -62   4   5      725.43      856.48     92.32 o
 -60   4   5      103.84      176.04    100.26 o
 -58   4   5      206.89      230.81     59.06 o
 -56   4   5      586.54      520.14     72.97 o
 -54   4   5       30.09      115.44     61.83 o
 -52   4   5      529.42      380.18     85.79 o
 -50   4   5     1649.04     1406.53    210.24 o
 -48   4   5       15.92       -8.89     46.84 o
 -46   4   5     1425.98     1642.27     90.93 o
 -44   4   5     2930.66     3124.98    103.37 o
 -42   4   5      101.20      115.24     34.22 o
 -40   4   5     1493.15     1503.98     77.43 o
 -38   4   5     3469.29     3480.90    102.81 o
 -36   4   5       28.14       36.64     27.40 o
 -34   4   5     2053.07     1688.88     72.03 o
 -32   4   5     7000.95     6785.59    142.26 o
 -30   4   5      124.51      121.82     30.14 o
 -28   4   5     3705.31     3880.57     99.57 o
 -26   4   5     9163.61     9575.01    169.55 o
 -24   4   5       31.32       74.36     22.93 o
 -22   4   5     2488.68     2580.40     68.16 o
 -20   4   5     8817.75     9285.89    137.04 o
 -18   4   5     2577.93     2468.78     87.41 o
 -16   4   5     4646.84     4401.43     74.43 o
 -14   4   5    13918.84    13677.33    148.05 o
 -12   4   5      343.32      320.15     23.11 o
 -10   4   5     1225.19     1197.57     31.33 o
  -8   4   5    16785.23    16996.54    154.02 o
  -6   4   5     1710.99     1642.44     33.70 o
  -4   4   5     3092.17     3377.41     54.85 o
  -2   4   5     7336.95     7607.30    103.85 o
   0   4   5     6251.37     6097.89     94.16 o
   2   4   5     1269.75     1301.56     56.05 o
   4   4   5     7393.57     7549.65    117.52 o
   6   4   5     6169.49     6038.38    123.74 o
   8   4   5     3276.86     3380.37    117.55 o
  10   4   5    13923.46    13488.44    232.38 o
  12   4   5     6506.41     6920.77    148.00 o
  14   4   5      220.00      365.21     38.66 o
  16   4   5    11953.51    11665.45    211.32 o
  18   4   5     9133.28     8667.17    206.24 o
  20   4   5      256.92      385.94     56.81 o
  22   4   5     5711.82     6247.32    171.97 o
  24   4   5     5890.15     5864.71    143.83 o
  26   4   5        0.76      -10.80     36.81 o
  28   4   5     4327.50     4371.67    124.11 o
  30   4   5     2531.86     2553.57    178.90 o
  32   4   5     1354.94     1285.59     87.02 o
  34   4   5     2203.14     2085.59    107.28 o
  36   4   5     3886.08     3660.09    210.84 o
  38   4   5      163.51      120.33     45.31 o
  40   4   5     2869.22     2917.69    126.62 o
  42   4   5     2104.71     2250.76    127.83 o
  44   4   5      285.74      193.35     77.77 o
  46   4   5      790.18      612.15     99.01 o
  48   4   5     1434.74     1726.37    138.37 o
  50   4   5      166.84      114.52     53.55 o
  52   4   5        4.70       30.11     49.59 o
  54   4   5      978.78      842.69     88.71 o
  56   4   5      232.03      213.88     77.61 o
  58   4   5       11.88       96.93    104.72 o
  60   4   5      121.68      111.23     73.21 o
  62   4   5       47.50       41.98     69.21 o
 -63   5   5       14.41       15.84     71.98 o
 -61   5   5      124.63      106.53     77.04 o
 -59   5   5      609.72      584.07    108.96 o
 -57   5   5      179.67      309.28     87.02 o
 -55   5   5        0.11      -32.29     57.99 o
 -53   5   5      151.76      286.22     78.97 o
 -51   5   5       19.85       -1.19     60.90 o
 -49   5   5      183.96      299.21    147.12 o
 -47   5   5     1669.32     1846.93    171.64 o
 -45   5   5       91.11      -36.35     46.83 o
 -43   5   5        8.90       53.18     53.08 o
 -41   5   5     2900.68     2731.43    337.75 o
 -39   5   5      321.05      360.69     67.23 o
 -37   5   5        0.01       34.15     35.41 o
 -35   5   5     2917.93     2945.15    145.46 o
 -33   5   5     1141.40     1026.87     62.98 o
 -31   5   5      611.37      751.25     54.70 o
 -29   5   5     1669.76     1770.48     83.05 o
 -27   5   5     3197.21     3309.51     97.60 o
 -25   5   5     2214.08     2362.27     72.75 o
 -23   5   5     4991.29     5007.43    101.65 o
 -21   5   5     3412.72     3123.11     77.86 o
 -19   5   5      399.38      564.75     47.09 o
 -17   5   5      436.62      583.97     38.08 o
 -15   5   5     1479.65     1441.28     49.52 o
 -13   5   5      105.92      102.40     21.03 o
 -11   5   5     6913.51     7276.95    109.72 o
  -9   5   5     2105.69     2119.74     47.76 o
  -7   5   5     1557.75     1604.81     51.59 o
  -5   5   5    10232.91     9902.64    137.09 o
  -3   5   5     1656.58     1531.34     49.19 o
  -1   5   5      324.08      322.35     37.85 o
   1   5   5     8347.58     8182.23    161.42 o
   3   5   5     2499.24     2660.41     85.10 o
   5   5   5      205.86      230.87     33.64 o
   7   5   5     1250.58     1152.33     69.48 o
   9   5   5      820.73     1077.47     58.72 o
  11   5   5      194.55      258.97     41.01 o
  13   5   5     2318.56     2152.29     94.25 o
  15   5   5     4699.73     4325.66    158.47 o
  17   5   5     2727.08     2310.89    108.21 o
  19   5   5      505.11      584.60    150.77 o
  21   5   5      732.29      874.76     77.80 o
  23   5   5     1381.26     1459.77    127.87 o
  25   5   5     1271.00     1241.88    107.59 o
  27   5   5      206.09      141.01     38.73 o
  29   5   5       16.55        5.19     32.10 o
  31   5   5     1996.71     2127.77    115.31 o
  33   5   5     1135.67     1282.86    100.95 o
  35   5   5      193.53      247.35     59.41 o
  37   5   5      175.98      140.24     51.19 o
  39   5   5     1077.76      819.62     86.25 o
  41   5   5        4.74       -3.47     41.78 o
  43   5   5       37.95       12.43     64.19 o
  45   5   5      669.68      545.31    122.64 o
  47   5   5        1.13       38.02     65.30 o
  49   5   5       46.19       59.17     71.05 o
  51   5   5        7.73       40.02     66.73 o
  53   5   5       30.56       58.76     74.53 o
  55   5   5       93.18       37.68     70.90 o
  57   5   5      462.71      247.57     91.29 o
  59   5   5      211.51      261.77     98.71 o
 -58   6   5      468.07      349.73    176.39 o
 -56   6   5       52.43      152.32     77.46 o
 -54   6   5       94.83       52.76     64.61 o
 -52   6   5     1080.60      822.05    120.44 o
 -50   6   5      201.16       34.57     64.39 o
 -48   6   5      289.31      126.79     82.10 o
 -46   6   5     1002.32      895.56    117.94 o
 -44   6   5     1125.04     1063.08    123.85 o
 -42   6   5        4.46       37.98     60.08 o
 -40   6   5      686.79      812.06    107.52 o
 -38   6   5     1057.60     1173.86    121.11 o
 -36   6   5      408.91      214.52    163.10 o
 -34   6   5     3817.89     3849.30    364.80 o
 -32   6   5     2360.73     2078.10    114.69 o
 -30   6   5     1965.26     1979.24    100.56 o
 -28   6   5     3645.41     3640.25    125.68 o
 -26   6   5     3857.92     3891.36    112.05 o
 -24   6   5     3387.16     3377.93     93.10 o
 -22   6   5     1555.69     1504.63    108.47 o
 -20   6   5    14618.08    14981.76    242.80 o
 -18   6   5      993.16     1088.63     54.72 o
 -16   6   5     3860.55     3667.95     93.19 o
 -14   6   5     8299.43     8189.39    131.90 o
 -12   6   5     9247.63     9155.95    141.01 o
 -10   6   5     4653.00     4808.48     95.84 o
  -8   6   5    10819.61    11181.98    158.80 o
  -6   6   5     3772.10     3812.08     83.61 o
  -4   6   5     2438.88     2540.46     67.61 o
  -2   6   5    24449.51    24760.65    336.90 o
   0   6   5     5845.30     6294.88    134.92 o
   2   6   5      297.55      451.62     42.26 o
   4   6   5    19204.92    18073.53    296.17 o
   6   6   5     8392.80     8701.00    183.03 o
   8   6   5     2034.19     1866.50     85.82 o
  10   6   5     6718.05     6834.65    180.63 o
  12   6   5    10186.35    10236.79    231.12 o
  14   6   5      607.21      561.28     62.60 o
  16   6   5     7298.02     7085.73    186.82 o
  18   6   5     1872.72     1720.06     96.42 o
  20   6   5        5.82       12.19     33.76 o
  22   6   5     7393.77     7003.89    179.89 o
  24   6   5     1503.36     1384.42     79.17 o
  26   6   5        4.38       -4.65     30.95 o
  28   6   5     4279.68     3985.08    135.27 o
  30   6   5     2795.54     2786.22    113.72 o
  32   6   5      103.47       72.02     69.25 o
  34   6   5     2176.91     2029.97    148.70 o
  36   6   5      482.13      343.06     63.72 o
  38   6   5      290.25      139.81     56.98 o
  40   6   5      486.37      440.12     75.58 o
  42   6   5      250.45      241.18     65.84 o
  44   6   5       20.99      -19.43     45.05 o
  46   6   5      586.77      398.39     75.68 o
  48   6   5      116.14      140.93     80.84 o
  50   6   5      121.76       79.85     76.65 o
  52   6   5      182.86        2.54     68.22 o
  54   6   5       24.22       20.54     97.76 o
 -51   7   5      132.59      112.57     77.04 o
 -49   7   5       46.43       88.51     76.21 o
 -47   7   5       32.55       71.72     68.92 o
 -45   7   5      396.83      536.68    104.93 o
 -43   7   5      108.35       83.32     68.15 o
 -41   7   5       76.87      128.19     70.48 o
 -39   7   5      169.03      194.69     80.41 o
 -37   7   5       39.06      147.20     64.31 o
 -35   7   5       43.55       66.06    150.60 o
 -33   7   5        2.01      -19.47     54.78 o
 -31   7   5       23.30      -19.77     59.01 o
 -29   7   5       21.44      -44.24     46.08 o
 -27   7   5      720.69      683.89     68.09 o
 -25   7   5      133.08      143.64     43.23 o
 -23   7   5       75.68       75.89     39.91 o
 -21   7   5     1806.54     1706.06     92.05 o
 -19   7   5      122.31       75.75     36.14 o
 -17   7   5      728.67      688.25     59.11 o
 -15   7   5       21.59       41.31     32.63 o
 -13   7   5      366.43      292.01     41.19 o
 -11   7   5      103.74       93.16     35.99 o
  -9   7   5       56.73      141.45     30.66 o
  -7   7   5        4.92       39.85     38.00 o
  -5   7   5        0.40        9.40     35.61 o
  -3   7   5      178.19      240.13     49.26 o
  -1   7   5      151.24      231.41     49.32 o
   1   7   5       55.80       55.44     38.98 o
   3   7   5      833.46      771.16     86.81 o
   5   7   5      652.81      580.93     66.35 o
   7   7   5      100.91      109.89     47.08 o
   9   7   5       57.17      103.71     48.33 o
  11   7   5     1765.51     1800.39     99.67 o
  13   7   5        1.03       30.14     36.66 o
  15   7   5      373.92      414.98     60.41 o
  17   7   5       20.24       -8.21     36.16 o
  19   7   5       13.61       78.47     42.54 o
  21   7   5       90.23       84.11     41.57 o
  23   7   5      113.21      158.36     45.74 o
  25   7   5      110.29      153.22     45.59 o
  27   7   5       86.67       75.17     43.12 o
  29   7   5      129.40       59.33     56.17 o
  31   7   5      759.60      794.47     94.34 o
  33   7   5        5.18       65.63     53.36 o
  35   7   5      226.87      193.17     62.89 o
  37   7   5      332.54      320.75     95.99 o
  39   7   5       47.02       76.84     55.52 o
  41   7   5        6.46       48.49     52.74 o
  43   7   5      129.50      181.30     64.67 o
  45   7   5      206.97      350.75     78.42 o
  47   7   5       98.69      107.52     59.91 o
 -44   8   5     2027.77     1649.34    213.25 o
 -42   8   5       24.76       36.70     86.69 o
 -40   8   5      266.05       40.18     96.82 o
 -38   8   5     3361.25     3890.64    288.23 o
 -36   8   5      449.86      466.99    135.73 o
 -34   8   5      463.11      226.61     83.44 o
 -32   8   5     4466.51     4281.76    220.27 o
 -30   8   5     1502.31     1310.37    140.19 o
 -28   8   5      265.92      293.58     85.81 o
 -26   8   5     4037.97     4284.43    215.17 o
 -24   8   5     1447.72     1419.02    113.57 o
 -22   8   5      566.69      594.42    127.36 o
 -20   8   5     4542.91     4891.23    201.62 o
 -18   8   5      574.62      500.93     64.48 o
 -16   8   5      720.34      740.09     72.59 o
 -14   8   5     4957.85     4994.46    151.87 o
 -12   8   5     1459.70     1228.66    133.47 o
 -10   8   5      778.40      707.49    109.23 o
  -8   8   5     6309.35     6433.84    263.49 o
  -6   8   5     1307.17     1444.50    138.99 o
  -4   8   5      274.88      255.87     78.61 o
  -2   8   5     6462.35     6289.04    213.22 o
   0   8   5     2024.37     2341.75    118.96 o
   2   8   5      777.25      735.65     76.93 o
   4   8   5     5022.31     5380.63    211.85 o
   6   8   5     1362.40     1303.45     96.35 o
   8   8   5      208.45      240.79     55.34 o
  10   8   5     3377.23     3449.71    139.02 o
  12   8   5     2288.62     2492.51    183.03 o
  14   8   5      938.15      755.87     80.29 o
  16   8   5     1403.24     1482.12    172.99 o
  18   8   5     1789.85     1853.72    179.24 o
  20   8   5      625.42      612.45     74.16 o
  22   8   5     1784.95     1941.70    114.97 o
  24   8   5     1986.17     2019.19    117.74 o
  26   8   5      457.31      433.35     66.96 o
  28   8   5     1387.90     1333.97    161.16 o
  30   8   5      997.23      982.14    108.32 o
  32   8   5       20.88       28.51     54.32 o
  34   8   5     1722.01     1565.51    130.00 o
  36   8   5      809.86      631.30     92.55 o
  38   8   5      126.14      176.83     67.05 o
 -31   9   5     1337.73     1450.65    203.75 o
 -29   9   5        1.43        8.23     98.40 o
 -27   9   5       82.66      122.13    106.62 o
 -25   9   5      611.84      445.16    135.73 o
 -23   9   5      562.87      629.79    113.74 o
 -21   9   5      204.26      129.04     74.13 o
 -19   9   5      352.14      374.29    140.79 o
 -17   9   5      310.64      331.89    139.21 o
 -15   9   5       45.29       16.63     60.77 o
 -13   9   5      491.86      327.67    230.96 o
 -11   9   5       57.84       82.99    119.60 o
  -9   9   5      182.22      139.43     92.39 o
  -7   9   5      856.58      759.00    235.24 o
  -5   9   5      107.95      170.28     78.76 o
  -3   9   5      213.49      216.98     78.92 o
  -1   9   5        0.98       77.59     66.48 o
   1   9   5      640.23      687.08    114.07 o
   3   9   5       91.77      130.77     72.51 o
   5   9   5       50.46      100.22     68.61 o
   7   9   5      110.11      152.12     61.41 o
   9   9   5      906.52      732.66     94.27 o
  11   9   5      148.30      121.01     53.76 o
  13   9   5      226.41      199.55     53.32 o
  15   9   5      333.27      293.96     57.29 o
  17   9   5      240.32      165.84     52.29 o
  19   9   5      326.14      295.68     61.13 o
  21   9   5      502.65      503.87     68.83 o
  23   9   5      466.30      351.59     90.15 o
  25   9   5      281.36      178.65     57.98 o
 -74   0   6      109.66       42.81     65.08 o
 -72   0   6       21.56       73.18     63.76 o
 -70   0   6        2.08      -21.85     57.93 o
 -68   0   6      575.99      555.48     57.69 o
 -66   0   6      149.95      284.70     47.68 o
 -64   0   6      292.65      205.79     48.22 o
 -62   0   6     3844.36     3837.44    118.71 o
 -60   0   6      284.95      552.14     54.05 o
 -58   0   6     3025.04     3163.05    118.09 o
 -56   0   6     3643.61     3552.50    108.71 o
 -54   0   6      185.17      114.24     37.36 o
 -52   0   6     2975.51     3131.44    104.21 o
 -50   0   6     5701.01     5991.74    138.10 o
 -48   0   6        5.69       17.88     25.26 o
 -46   0   6     1887.62     2113.27     96.27 o
 -44   0   6     7727.85     7601.58    167.05 o
 -42   0   6     1266.36     1328.89     59.22 o
 -40   0   6    20890.41    20939.22    281.71 o
 -38   0   6    28290.51    27490.38    428.30 o
 -36   0   6      407.41      466.12     33.52 o
 -34   0   6     6542.78     6559.00    115.99 o
 -32   0   6    19138.05    19677.50    256.74 o
 -30   0   6    10041.47    10214.18    143.01 o
 -28   0   6    31823.63    31261.09    347.97 o
 -26   0   6    33381.30    33840.04    397.87 o
 -24   0   6     7184.87     8406.23    118.15 o
 -22   0   6    38341.54    38777.79    444.41 o
 -20   0   6    33163.13    32480.16    439.80 o
 -18   0   6    14937.42    14526.75    316.88 o
 -16   0   6    95515.73    95039.02   1805.30 o
 -14   0   6    79233.62    76616.80   2160.09 o
 -12   0   6    18146.99    17460.39    321.22 o
 -10   0   6    52006.57    49289.25    973.08 o
  -8   0   6    53758.97    55062.53   1081.74 o
  -6   0   6      667.76      807.20    146.96 o
  -4   0   6   119384.95   116734.70   3076.89 o
  -2   0   6    84344.26    81826.51   2186.25 o
   0   0   6     4967.47     5021.10    210.40 o
   2   0   6    71162.17    69847.37   1885.68 o
   4   0   6    40898.13    39157.29   1102.30 o
   8   0   6    52909.24    50583.69   1402.24 o
  10   0   6    27426.56    25364.30    757.75 o
  12   0   6    13890.47    13684.52    316.92 o
  14   0   6    89755.26    87597.98   1286.95 o
  16   0   6    46802.86    46694.12    713.86 o
  18   0   6    11374.62    12732.58    503.33 o
  20   0   6    52838.97    55550.82    761.45 o
  22   0   6    22574.81    23299.70    322.18 o
  24   0   6      129.24      283.96     28.05 o
  26   0   6    28346.57    29345.62    508.00 o
  28   0   6    11883.96    11824.31    215.96 o
  30   0   6     2213.90     2611.15     74.58 o
  32   0   6    19260.11    19279.90    407.34 o
  34   0   6     8736.30     8262.75    173.61 o
  36   0   6     8078.63     8659.97    253.42 o
  38   0   6    14961.78    14138.66    262.12 o
  40   0   6     7272.51     7857.19    265.12 o
  42   0   6     4079.34     4630.50    130.25 o
  44   0   6     9894.04     9882.48    247.30 o
  46   0   6     1779.22     1734.79     95.42 o
  48   0   6      170.60      385.46     57.48 o
  50   0   6     5412.75     5097.67    263.87 o
  52   0   6     3094.69     3405.73    303.89 o
  54   0   6       99.29      242.30     86.85 o
  56   0   6     2599.77     2343.18    179.71 o
  58   0   6      747.84     1072.88    138.26 o
  60   0   6       59.59       46.19     70.24 o
  62   0   6     1402.49      975.11    136.05 o
  64   0   6      778.00      839.38    134.78 o
  66   0   6        8.68       54.42     76.88 o
 -73   1   6      536.50      572.20     70.94 o
 -71   1   6      397.52      375.20     48.77 o
 -69   1   6      445.00      319.73     44.82 o
 -67   1   6      169.75      220.53     38.98 o
 -65   1   6     1286.74     1465.68     70.10 o
 -63   1   6      558.23      549.51     46.97 o
 -61   1   6       38.18      105.87     31.20 o
 -59   1   6     1092.12     1168.90     56.59 o
 -57   1   6     1437.58     1528.57     61.67 o
 -55   1   6      954.92      980.85     42.68 o
 -53   1   6     1019.06      995.46     42.10 o
 -51   1   6     3850.04     3847.57     75.33 o
 -49   1   6     2524.74     2660.14     61.00 o
 -47   1   6     1024.86      879.28     50.72 o
 -45   1   6     2722.97     2823.42     68.62 o
 -43   1   6     1272.35     1417.54     45.13 o
 -41   1   6     6796.85     6449.07     90.59 o
 -39   1   6     7715.49     7723.96     99.75 o
 -37   1   6     2660.64     2839.95     53.46 o
 -35   1   6      182.92      227.80     18.98 o
 -33   1   6    10802.02    10437.82    111.33 o
 -31   1   6     5043.88     4948.15     63.49 o
 -29   1   6       86.89       89.30     12.87 o
 -27   1   6    22453.60    21711.49    188.68 o
 -25   1   6    14761.78    14152.60    136.69 o
 -23   1   6     1205.74     1155.49     29.58 o
 -21   1   6    38048.12    39358.96    537.65 o
 -19   1   6    46676.79    49357.75    405.77 o
 -17   1   6     7410.81     7689.53     87.72 o
 -15   1   6    32132.01    32316.25    344.92 o
 -13   1   6     3185.64     3102.07     59.18 o
 -11   1   6     1941.78     1890.72     51.03 o
  -9   1   6    22246.98    21583.14    376.52 o
  -7   1   6    19452.71    19971.72    301.33 o
  -5   1   6      879.08     1288.33     55.04 o
  -3   1   6    49843.40    47911.06    930.46 o
  -1   1   6    30738.54    29707.33    602.70 o
   1   1   6     6872.62     6816.61    259.76 o
   3   1   6    58919.24    57565.82   1353.20 o
   5   1   6    18718.42    19068.12    415.77 o
   7   1   6     3326.35     2980.75    192.68 o
   9   1   6     7586.20     7284.09    163.35 o
  11   1   6      829.44      837.26     31.07 o
  13   1   6    61953.96    65166.96    754.96 o
  15   1   6    34776.06    35062.62    386.31 o
  17   1   6     1270.88     1202.32     37.99 o
  19   1   6     8039.79     7824.12    105.19 o
  21   1   6     8770.40     8589.90    123.54 o
  23   1   6     5970.16     5927.83    120.05 o
  25   1   6     3803.87     3541.17     64.07 o
  27   1   6     8060.54     8021.86    109.18 o
  29   1   6       14.36       15.05     16.67 o
  31   1   6     7602.04     7571.27    141.24 o
  33   1   6     6713.92     6690.84    132.13 o
  35   1   6     2208.83     2278.13     73.82 o
  37   1   6    15674.37    15998.25    251.04 o
  39   1   6     5929.63     6256.99    157.71 o
  41   1   6      536.59      498.54     45.11 o
  43   1   6     1458.49     1720.90     71.31 o
  45   1   6     1834.46     1890.79     74.34 o
  47   1   6      289.79      269.77     40.65 o
  49   1   6      563.22      538.88     75.72 o
  51   1   6      952.36      852.62     60.57 o
  53   1   6      514.84      560.41     54.13 o
  55   1   6      682.45      625.97     91.09 o
  57   1   6     1248.08     1173.33    120.40 o
  59   1   6      602.74      503.41     61.27 o
  61   1   6      760.95      811.76     70.92 o
  63   1   6      468.23      423.14     59.41 o
  65   1   6      325.00      298.88     84.02 o
  67   1   6      175.70      174.71     67.28 o
 -72   2   6     1204.78     1045.57     68.21 o
 -70   2   6      231.57      232.17     45.13 o
 -68   2   6      106.55      205.06     40.67 o
 -66   2   6     1750.12     1712.31     75.09 o
 -64   2   6      400.76      277.11     52.07 o
 -62   2   6      195.16      311.28     42.15 o
 -60   2   6     1205.44      996.28     79.45 o
 -58   2   6     1015.04     1166.97     61.86 o
 -56   2   6      165.21      205.35     55.06 o
 -54   2   6     2999.37     2726.70     82.31 o
 -52   2   6      722.08      745.13     55.02 o
 -50   2   6       72.16       64.89     32.29 o
 -48   2   6     4761.92     4983.69    133.86 o
 -46   2   6      301.45      256.51     29.83 o
 -44   2   6       92.44      111.35     24.15 o
 -42   2   6    14900.76    15298.83    216.16 o
 -40   2   6     1515.83     1280.79     47.66 o
 -38   2   6      786.69      663.37     41.01 o
 -36   2   6    10814.31    10853.00    186.62 o
 -34   2   6     8760.13     8360.58    120.50 o
 -32   2   6     2431.99     2376.38     52.94 o
 -30   2   6    26827.20    27996.78    296.30 o
 -28   2   6     5737.22     5600.04     87.76 o
 -26   2   6        3.88       46.29     19.19 o
 -24   2   6    48532.09    49062.63    456.11 o
 -22   2   6       70.09      172.72     22.37 o
 -20   2   6      289.78      250.80     20.31 o
 -18   2   6    88230.05    86952.49    786.66 o
 -16   2   6     1067.60     1498.23     32.50 o
 -14   2   6     4826.74     5565.42    104.17 o
 -12   2   6    69949.64    65670.41    717.27 o
 -10   2   6     1701.53     1916.90     53.01 o
  -8   2   6     9085.52     9209.09    147.37 o
  -6   2   6   121221.68   118485.62   1262.67 o
  -4   2   6        1.42      110.81     16.49 o
  -2   2   6     1294.56     1384.26     36.59 o
   0   2   6   144652.06   143284.19   1473.65 o
   2   2   6      590.74      637.54     33.76 o
   4   2   6     1350.04     1500.62     49.01 o
   6   2   6   166781.39   162021.41   1834.27 o
   8   2   6    20207.95    22034.64    288.10 o
  10   2   6        3.33       57.69     13.03 o
  12   2   6    82962.23    83228.70    794.39 o
  14   2   6      414.68      454.44     32.42 o
  16   2   6     2464.72     2495.90     65.28 o
  18   2   6    63049.66    64263.89    673.53 o
  20   2   6      389.57      734.57     53.49 o
  22   2   6     3241.69     3117.48     58.54 o
  24   2   6    42981.48    44298.89    470.00 o
  26   2   6        0.92      134.72     21.09 o
  28   2   6      760.94      777.57     53.23 o
  30   2   6    22200.23    23606.55    300.42 o
  32   2   6        0.06       47.42     25.21 o
  34   2   6     1140.93     1239.52     52.07 o
  36   2   6    17403.08    17827.75    247.32 o
  38   2   6      118.80      241.12     32.90 o
  40   2   6      860.81      706.60     57.84 o
  42   2   6     4584.19     5133.94    142.37 o
  44   2   6      373.30      390.39     51.82 o
  46   2   6     2297.55     2145.58     94.81 o
  48   2   6     4185.73     3957.28    129.40 o
  50   2   6      215.56      448.84     97.89 o
  52   2   6      901.18      896.65    126.10 o
  54   2   6     3064.67     2935.49    116.66 o
  56   2   6       89.59      297.44     55.76 o
  58   2   6      319.95      188.42     51.27 o
  60   2   6      794.89      775.54     64.70 o
  62   2   6       23.46       70.51     42.19 o
  64   2   6       44.05       60.57     44.65 o
  66   2   6      264.13      179.50     51.24 o
 -69   3   6       72.30       54.96     54.25 o
 -67   3   6       61.15       32.08     50.40 o
 -65   3   6      599.79      808.10    170.11 o
 -63   3   6      111.16       73.84     50.61 o
 -61   3   6      942.07      733.22     73.44 o
 -59   3   6     2793.10     2809.19    115.38 o
 -57   3   6      105.08      139.26     44.16 o
 -55   3   6      648.39      669.63     65.60 o
 -53   3   6     3444.94     3371.94    149.28 o
 -51   3   6        1.38        8.10     28.80 o
 -49   3   6     2136.93     1964.57     76.97 o
 -47   3   6     4480.11     4853.54    125.50 o
 -45   3   6     1123.94     1049.60     57.09 o
 -43   3   6     3316.67     3476.54     91.07 o
 -41   3   6     8186.06     8244.22    153.48 o
 -39   3   6       93.28       56.04     33.70 o
 -37   3   6     5037.84     5092.20    120.67 o
 -35   3   6    16018.29    15602.01    244.82 o
 -33   3   6     1699.75     1545.39     76.23 o
 -31   3   6     7471.40     6986.64    138.77 o
 -29   3   6     9064.10     8963.19    160.30 o
 -27   3   6     1100.64     1352.95     57.86 o
 -25   3   6    16179.88    15821.52    233.50 o
 -23   3   6    12575.60    11760.10    173.91 o
 -21   3   6       22.21       55.53     17.97 o
 -19   3   6    24659.16    24500.69    263.47 o
 -17   3   6    34323.87    33877.55    345.76 o
 -15   3   6       12.74       61.15     21.65 o
 -13   3   6    18244.99    17724.84    185.97 o
 -11   3   6    16368.71    16079.67    179.99 o
  -9   3   6     4039.91     4245.37     78.81 o
  -7   3   6    31500.07    29835.35    356.00 o
  -5   3   6    21473.82    20777.82    262.93 o
  -3   3   6     2308.44     2788.81     54.77 o
  -1   3   6    30693.10    30073.34    330.03 o
   1   3   6    24318.81    23529.71    266.64 o
   3   3   6      672.90      645.78     34.81 o
   5   3   6    26414.43    26949.88    318.16 o
   7   3   6    58361.68    57823.48    749.63 o
   9   3   6       89.28      283.88     29.65 o
  11   3   6    23501.80    23057.76    407.50 o
  13   3   6     7794.51     7808.39    141.68 o
  15   3   6      154.70      248.83     32.09 o
  17   3   6    20130.19    19742.08    306.30 o
  19   3   6    15874.22    15715.82    257.62 o
  21   3   6      165.33      254.53     33.75 o
  23   3   6     6185.25     6514.45    127.03 o
  25   3   6     4789.13     4801.31    121.83 o
  27   3   6      105.23      117.42     26.41 o
  29   3   6     8732.12     9153.50    212.09 o
  31   3   6    10818.52    10095.82    157.99 o
  33   3   6      161.48      248.67     29.06 o
  35   3   6     6351.52     6107.30    118.71 o
  37   3   6     2362.20     2486.99     71.57 o
  39   3   6      204.71      206.50     29.81 o
  41   3   6     4971.94     5421.58    112.88 o
  43   3   6     1929.57     1695.00     69.96 o
  45   3   6      364.33      473.18     43.80 o
  47   3   6     4902.83     4958.17    136.92 o
  49   3   6        6.93        2.43     54.04 o
  51   3   6      284.49      174.40     69.02 o
  53   3   6     2623.37     2521.10    152.77 o
  55   3   6      518.00      499.37    107.26 o
  57   3   6      178.70      426.49     87.14 o
  59   3   6      790.42      839.06    121.81 o
  61   3   6      380.07      210.81     79.66 o
  63   3   6      203.51      219.58     86.69 o
 -66   4   6      276.53      250.40     68.53 o
 -64   4   6      823.06     1040.33    101.14 o
 -62   4   6      287.42      187.35     59.16 o
 -60   4   6       97.84      112.32     55.55 o
 -58   4   6     1351.70     1672.16    112.35 o
 -56   4   6     2229.82     1859.37    120.15 o
 -54   4   6      114.50      104.84     63.27 o
 -52   4   6     2592.91     2191.58    156.04 o
 -50   4   6     2225.89     2408.18    126.33 o
 -48   4   6       12.12       29.80     35.76 o
 -46   4   6     3718.38     4019.91    134.04 o
 -44   4   6     1809.21     1792.78     83.45 o
 -42   4   6        6.78       23.99     30.05 o
 -40   4   6     5859.94     6338.86    217.55 o
 -38   4   6     1429.98     1256.86     77.34 o
 -36   4   6       80.11       68.04     34.90 o
 -34   4   6    10977.54    10721.19    194.62 o
 -32   4   6    12687.70    12584.83    213.84 o
 -30   4   6     1027.25     1199.04     60.88 o
 -28   4   6     8482.79     8909.11    166.12 o
 -26   4   6     9052.21     8693.96    161.27 o
 -24   4   6      133.53       78.58     23.84 o
 -22   4   6     8452.75     8413.63    173.58 o
 -20   4   6    19711.36    19264.04    283.97 o
 -18   4   6      451.27      395.94     32.87 o
 -16   4   6    14202.37    14099.06    185.99 o
 -14   4   6    12646.01    12377.61    192.35 o
 -12   4   6     1244.18     1449.85     41.21 o
 -10   4   6    31151.53    31124.34    312.19 o
  -8   4   6    18682.34    17911.50    190.41 o
  -6   4   6        0.99       50.74     16.83 o
  -4   4   6    15039.59    15110.84    150.99 o
  -2   4   6    15774.53    15410.00    201.56 o
   0   4   6     1877.45     1690.93     69.76 o
   2   4   6     2546.94     2604.14     78.57 o
   4   4   6    16610.60    15543.31    241.22 o
   6   4   6       37.91       95.93     23.67 o
   8   4   6     5117.68     5318.77    127.61 o
  10   4   6     6902.52     6940.84    150.59 o
  12   4   6      622.54      692.87     89.36 o
  14   4   6    11381.21    12447.36    225.44 o
  16   4   6    11627.62    11490.42    213.41 o
  18   4   6      675.30      750.77     66.12 o
  20   4   6    20248.13    20166.77    377.90 o
  22   4   6    13183.90    12756.89    274.80 o
  24   4   6      160.74      176.05     38.96 o
  26   4   6     7072.72     6852.58    167.23 o
  28   4   6     5971.25     5918.71    158.33 o
  30   4   6      345.48      299.47     53.05 o
  32   4   6     2717.67     2441.89    112.33 o
  34   4   6     3036.43     3229.27    129.84 o
  36   4   6       26.14       26.37     39.71 o
  38   4   6     3187.95     3055.49    128.77 o
  40   4   6     2537.73     3179.81    236.35 o
  42   4   6      331.88      354.55     61.77 o
  44   4   6     4270.20     4452.06    162.32 o
  46   4   6     1935.14     2159.55    275.43 o
  48   4   6       87.73       84.35     58.06 o
  50   4   6     1184.37     1140.37    101.59 o
  52   4   6      848.17     1000.48    114.48 o
  54   4   6      149.14      178.74    197.27 o
  56   4   6     1149.03      975.42    115.73 o
  58   4   6      914.88     1248.01    127.95 o
  60   4   6      289.63      356.23     92.54 o
 -63   5   6      564.21      267.57     92.74 o
 -61   5   6       82.67       74.05     70.23 o
 -59   5   6       92.63      107.22     76.09 o
 -57   5   6     1297.01     1639.12    167.53 o
 -55   5   6      747.80      645.41    106.81 o
 -53   5   6       93.58      258.04     92.07 o
 -51   5   6     2842.49     2229.91    263.55 o
 -49   5   6      645.85      647.89     99.75 o
 -47   5   6      126.42       94.10     55.61 o
 -45   5   6     3972.51     4259.11    423.17 o
 -43   5   6      557.03      459.88     82.63 o
 -41   5   6      113.50       93.26     45.29 o
 -39   5   6     4155.78     4105.24    120.40 o
 -37   5   6       59.52       87.61     34.26 o
 -35   5   6       80.20      107.17     33.73 o
 -33   5   6    14697.90    14460.38    245.39 o
 -31   5   6     2340.59     2393.60     87.27 o
 -29   5   6       25.91       41.44     28.39 o
 -27   5   6    17803.19    18062.21    279.59 o
 -25   5   6     1558.57     1635.74     80.05 o
 -23   5   6      170.76       97.45     27.71 o
 -21   5   6    27596.12    26297.90    517.43 o
 -19   5   6      588.39      494.71     37.47 o
 -17   5   6      472.80      436.74     34.53 o
 -15   5   6    29088.82    27687.28    320.30 o
 -13   5   6      145.50      117.60     23.36 o
 -11   5   6      853.00      789.59     37.43 o
  -9   5   6    37882.56    37301.56    384.39 o
  -7   5   6      236.38      268.87     27.73 o
  -5   5   6     1261.01     1314.48     47.02 o
  -3   5   6    35042.76    34690.22    355.33 o
  -1   5   6        0.40       40.85     23.04 o
   1   5   6      148.26      124.82     28.09 o
   3   5   6    35309.88    34524.47    467.83 o
   5   5   6       51.89      102.50     29.93 o
   7   5   6      443.52      550.19     46.72 o
   9   5   6    40486.89    40073.07    532.37 o
  11   5   6       14.29       54.17     33.26 o
  13   5   6     2844.86     2912.01    217.24 o
  15   5   6    23482.72    22675.71    427.39 o
  17   5   6      498.28      603.31     66.94 o
  19   5   6       31.83       32.88     37.89 o
  21   5   6    14365.16    14008.88    307.70 o
  23   5   6       51.86      108.78     36.74 o
  25   5   6      487.87      623.07     83.84 o
  27   5   6    12698.46    12968.69    256.06 o
  29   5   6       23.90       58.92     35.66 o
  31   5   6     2097.61     2116.82    118.51 o
  33   5   6     9151.05     8674.90    236.69 o
  35   5   6       17.19       50.51     45.90 o
  37   5   6     1868.89     1710.46    184.03 o
  39   5   6     4569.51     4701.08    172.87 o
  41   5   6        1.75      117.92     49.17 o
  43   5   6      196.57      289.66     64.35 o
  45   5   6     3328.44     3140.89    148.35 o
  47   5   6      298.39      347.88    107.50 o
  49   5   6      790.67      829.85    117.81 o
  51   5   6     1310.91      981.45    153.61 o
  53   5   6       69.87      192.52     82.17 o
  55   5   6      199.78      224.46     85.18 o
  57   5   6      625.45      424.42    100.50 o
 -58   6   6       82.08       53.87     68.52 o
 -56   6   6      294.03      210.71    103.78 o
 -54   6   6      197.14       -6.48     82.58 o
 -52   6   6       66.37       96.13     67.96 o
 -50   6   6      459.12      612.01    107.34 o
 -48   6   6     1630.16     1767.48    154.01 o
 -46   6   6       53.99        0.09     58.98 o
 -44   6   6     2076.05     2017.51    155.55 o
 -42   6   6     1804.71     2110.69    391.69 o
 -40   6   6      495.92      383.63     82.15 o
 -38   6   6     5679.27     5935.94    549.41 o
 -36   6   6     2825.94     2810.03    132.80 o
 -34   6   6      657.64      776.40     82.89 o
 -32   6   6     2195.06     2320.78    147.00 o
 -30   6   6     2006.72     2196.24    104.58 o
 -28   6   6      219.58      140.12     38.25 o
 -26   6   6     1618.88     1662.95     88.77 o
 -24   6   6     4279.86     4170.38    130.28 o
 -22   6   6      455.83      534.58     50.18 o
 -20   6   6      118.40      118.06     30.86 o
 -18   6   6     3584.25     3474.41     94.28 o
 -16   6   6      519.00      574.85     40.82 o
 -14   6   6     4084.26     4032.30     88.57 o
 -12   6   6    10893.33    11198.13    161.27 o
 -10   6   6       16.14       75.27     23.75 o
  -8   6   6     1027.76     1082.36     49.36 o
  -6   6   6     4756.44     4839.81    118.39 o
  -4   6   6     1877.90     1859.34     75.61 o
  -2   6   6     3311.49     3317.55     96.60 o
   0   6   6     9921.05     9760.91    178.69 o
   2   6   6     2765.31     2597.16     86.08 o
   4   6   6      271.46      296.76     75.93 o
   6   6   6    12097.30    12441.12    263.19 o
   8   6   6     4236.82     4196.28    185.77 o
  10   6   6      705.89      811.65     72.56 o
  12   6   6     6305.64     6255.21    175.03 o
  14   6   6      954.11     1137.75     82.52 o
  16   6   6      126.04      153.56     52.90 o
  18   6   6     2703.60     2459.20    126.67 o
  20   6   6     1933.20     2040.50    118.96 o
  22   6   6      354.21      336.45     63.57 o
  24   6   6     3374.76     3307.62    123.56 o
  26   6   6     1109.53     1036.36     80.86 o
  28   6   6      328.42      203.22     48.06 o
  30   6   6     2574.77     2695.11    119.25 o
  32   6   6     1818.75     1943.82    204.84 o
  34   6   6       59.53       93.76     52.23 o
  36   6   6      400.04      240.74     59.34 o
  38   6   6     2794.26     3197.63    355.32 o
  40   6   6      517.43      296.41     65.27 o
  42   6   6     1049.83     1087.70    104.62 o
  44   6   6     1042.66     1172.65    108.29 o
  46   6   6      204.39      161.33     62.26 o
  48   6   6      908.15     1015.15    107.19 o
  50   6   6      667.34     1179.37    320.34 o
  52   6   6      370.71       51.16     84.16 o
 -51   7   6      190.92      254.71     89.51 o
 -49   7   6     1205.36     1042.71    199.17 o
 -47   7   6     1851.16     1946.43    168.55 o
 -45   7   6      231.56      161.57     75.76 o
 -43   7   6      427.31      449.62    100.48 o
 -41   7   6     1975.18     2508.19    176.49 o
 -39   7   6      239.72      228.73     78.78 o
 -37   7   6      619.23      620.82    105.18 o
 -35   7   6     2204.60     2210.93    214.83 o
 -33   7   6       12.81      127.19     84.16 o
 -31   7   6     2081.03     1967.33    143.41 o
 -29   7   6     2779.85     3103.60    155.83 o
 -27   7   6       41.84      -24.32     40.50 o
 -25   7   6     4713.14     4776.01    176.17 o
 -23   7   6     5290.84     5282.93    182.91 o
 -21   7   6      878.90      815.17    123.25 o
 -19   7   6     3846.22     4049.16    131.27 o
 -17   7   6     5989.71     6308.27    175.69 o
 -15   7   6      951.70      848.72     59.66 o
 -13   7   6     8314.83     8436.09    244.36 o
 -11   7   6     5868.93     5963.03    121.33 o
  -9   7   6      772.52      738.35     63.23 o
  -7   7   6     4247.02     4482.89    129.60 o
  -5   7   6     3668.37     3787.87    134.49 o
  -3   7   6      436.13      460.57     84.39 o
  -1   7   6    10597.65    11323.94    249.67 o
   1   7   6     3336.16     3422.41    129.05 o
   3   7   6     1180.35     1246.73    100.15 o
   5   7   6     5763.20     5906.55    173.50 o
   7   7   6     5148.10     4973.98    157.85 o
   9   7   6     2462.11     2570.80    158.66 o
  11   7   6     4889.04     4855.38    155.93 o
  13   7   6     6899.93     6425.75    183.13 o
  15   7   6     1401.87     1336.88    135.90 o
  17   7   6     5780.70     5917.04    203.00 o
  19   7   6     3895.66     3771.69    162.71 o
  21   7   6      111.07      203.57     51.68 o
  23   7   6     7555.39     7865.98    207.61 o
  25   7   6     2628.58     2601.12    127.91 o
  27   7   6      162.61      206.99     52.51 o
  29   7   6     3049.29     3039.07    133.05 o
  31   7   6     1516.40     1320.01    114.91 o
  33   7   6      899.43     1179.70    169.55 o
  35   7   6     1429.14     1112.41    125.65 o
  37   7   6     1927.27     1854.91    134.02 o
  39   7   6        9.08       88.25     55.31 o
  41   7   6     1967.95     1926.58    167.03 o
  43   7   6     1181.16     1006.42    107.83 o
  45   7   6       36.42       56.43     55.06 o
 -42   8   6      794.33      827.99    166.10 o
 -40   8   6      931.42      805.60    126.38 o
 -38   8   6        0.70      104.52     78.94 o
 -36   8   6      412.85      421.76     99.15 o
 -34   8   6     1748.19     1919.21    257.38 o
 -32   8   6       42.08      145.27     76.36 o
 -30   8   6      920.90     1042.85    299.94 o
 -28   8   6     1266.69     1214.34    272.57 o
 -26   8   6      110.37      244.97     79.44 o
 -24   8   6     1054.86     1224.04    106.57 o
 -22   8   6     1377.92     1360.68    109.25 o
 -20   8   6       51.93       80.11     53.26 o
 -18   8   6     1501.97     1531.38    126.09 o
 -16   8   6     1957.16     2312.81    173.84 o
 -14   8   6      729.56      734.60    115.05 o
 -12   8   6     3088.04     3339.40    225.11 o
 -10   8   6     3757.34     4161.81    311.96 o
  -8   8   6      561.42      412.77    158.67 o
  -6   8   6     1380.76     1365.87     97.39 o
  -4   8   6      303.27      245.25     55.11 o
  -2   8   6       42.01       86.56     47.83 o
   0   8   6      910.25      923.01     94.33 o
   2   8   6       96.22       53.64     45.63 o
   4   8   6      484.09      471.51     68.00 o
   6   8   6     1610.63     1734.71    109.98 o
   8   8   6      900.49      967.59     88.61 o
  10   8   6     2090.96     2049.97    120.03 o
  12   8   6     1978.85     2231.35    123.06 o
  14   8   6      865.40     1058.97    146.64 o
  16   8   6      961.80      963.72     88.95 o
  18   8   6      283.67      269.20     58.90 o
  20   8   6        3.35        0.55     40.18 o
  22   8   6      745.21      777.04     82.70 o
  24   8   6     1194.51     1137.49     98.62 o
  26   8   6      513.43      474.66     69.55 o
  28   8   6     1858.10     1725.03    114.25 o
  30   8   6     1866.29     1674.74    133.74 o
  32   8   6      299.91      252.83     80.47 o
  34   8   6     1472.42     1422.69    140.32 o
  36   8   6      228.76      291.53     73.61 o
 -29   9   6       50.01      108.77     80.09 o
 -27   9   6     2414.48     2711.89    272.41 o
 -25   9   6      326.87      381.37    121.65 o
 -23   9   6        0.25      -20.25     94.60 o
 -21   9   6     2733.63     3169.90    320.19 o
 -19   9   6        1.23       20.88    100.30 o
 -17   9   6        1.68       39.45     74.04 o
 -15   9   6     3292.45     3638.39    217.84 o
 -13   9   6       27.59       -4.53     60.37 o
 -11   9   6       25.65       58.40     68.76 o
  -9   9   6     3311.78     3623.17    586.74 o
  -7   9   6       11.88       63.84     65.65 o
  -5   9   6      181.82      267.23     88.12 o
  -3   9   6     4931.02     5229.78    252.37 o
  -1   9   6      228.65      179.13     79.49 o
   1   9   6      250.51      279.77     87.11 o
   3   9   6     3989.46     4107.71    220.58 o
   5   9   6       92.77      114.09     90.17 o
   7   9   6      252.53      194.41     60.21 o
   9   9   6     4001.45     4149.73    145.38 o
  11   9   6       74.41       47.36     46.18 o
  13   9   6       11.31       54.55     43.52 o
  15   9   6     3213.80     3127.71    134.32 o
  17   9   6        1.24       34.76     47.26 o
  19   9   6      203.54      137.39     50.70 o
  21   9   6     3681.12     3863.05    221.78 o
  23   9   6       25.19       89.57     49.49 o
 -73   1   7        0.51       56.36     35.95 o
 -71   1   7       33.34       -0.15     33.52 o
 -69   1   7       27.70       50.17     34.94 o
 -67   1   7      723.62      647.98     51.47 o
 -65   1   7      267.40      329.02     40.66 o
 -63   1   7       23.07       92.19     31.18 o
 -61   1   7     1682.26     1446.58     63.48 o
 -59   1   7      115.27      147.57     31.74 o
 -57   1   7       37.45       81.57     27.97 o
 -55   1   7     1124.99     1046.81     45.92 o
 -53   1   7      683.12      725.00     38.05 o
 -51   1   7     2865.70     2877.61     65.47 o
 -49   1   7      362.79      401.99     29.46 o
 -47   1   7     1258.94     1294.25     44.55 o
 -45   1   7     1579.42     1566.98     45.29 o
 -43   1   7     7656.94     7588.93    103.01 o
 -41   1   7     4139.41     3862.35     67.15 o
 -39   1   7     2578.52     2628.25     53.20 o
 -37   1   7     9144.12     8791.28    108.33 o
 -35   1   7     2022.24     1911.82     43.64 o
 -33   1   7     1703.60     1898.37     40.01 o
 -31   1   7    30307.61    30778.95    265.31 o
 -29   1   7    24683.29    24794.83    211.20 o
 -27   1   7     9890.13    10562.94    109.80 o
 -25   1   7    23955.62    24747.19    228.55 o
 -23   1   7      915.61      890.42     31.11 o
 -21   1   7      295.81      255.09     16.24 o
 -19   1   7    24214.95    23207.20    219.44 o
 -17   1   7     1765.84     1621.00     50.17 o
 -15   1   7    11503.83    11495.26    115.37 o
 -13   1   7    45886.45    46964.57    467.39 o
 -11   1   7    25956.46    26977.54    300.67 o
  -9   1   7    11257.96    11634.44    190.61 o
  -7   1   7    65138.82    63141.56    695.05 o
  -5   1   7    87334.35    86645.30   1018.25 o
  -3   1   7    20740.75    20601.00    417.91 o
  -1   1   7    47284.30    44395.04    880.88 o
   1   1   7     5092.12     4586.38    206.60 o
   3   1   7     1058.56     1023.50     45.14 o
   5   1   7    19545.61    18177.24    267.98 o
   7   1   7     8581.05     8630.26    187.78 o
   9   1   7        8.00       15.64     15.98 o
  11   1   7    10876.75     9867.49    153.63 o
  13   1   7     7151.68     6854.57     90.30 o
  15   1   7     3681.24     3738.08     64.61 o
  17   1   7    19103.25    19191.16    212.91 o
  19   1   7     6775.41     6898.15    103.51 o
  21   1   7      200.67      193.95     25.21 o
  23   1   7    14336.53    14210.38    170.23 o
  25   1   7     5554.42     5889.52     85.35 o
  27   1   7      371.23      343.28     33.54 o
  29   1   7     6561.44     6530.65    128.36 o
  31   1   7     3069.86     3247.92     86.17 o
  33   1   7       55.97       -0.80     22.21 o
  35   1   7      295.31      307.52     36.87 o
  37   1   7     1230.36     1091.62     57.71 o
  39   1   7       72.12      -34.87     24.60 o
  41   1   7      165.64      224.88     36.89 o
  43   1   7      217.91      266.70     45.80 o
  45   1   7      341.32      363.48     55.67 o
  47   1   7     1511.39     1443.73     72.00 o
  49   1   7      561.48      482.59     55.56 o
  51   1   7      152.38      158.37     41.99 o
  53   1   7      589.05      480.35     83.09 o
  55   1   7      182.57       94.75     43.67 o
  57   1   7       54.42       43.95     41.00 o
  59   1   7        3.62       20.90     41.59 o
  61   1   7      110.96       83.99     44.55 o
  63   1   7       17.59       37.51     42.56 o
  65   1   7       14.78       31.82     53.78 o
 -72   2   7      232.31      177.94     49.79 o
 -70   2   7       18.21        5.90     34.11 o
 -68   2   7       11.44        6.80     33.25 o
 -66   2   7        4.42       -1.53     31.13 o
 -64   2   7      620.15      641.43     52.77 o
 -62   2   7      553.81      615.21     48.42 o
 -60   2   7       18.46       16.23     28.88 o
 -58   2   7      298.80      189.50     51.06 o
 -56   2   7      108.69      150.59     33.56 o
 -54   2   7        2.08       32.08     27.39 o
 -52   2   7       81.82      112.79     30.25 o
 -50   2   7      557.70      381.33     38.72 o
 -48   2   7      582.36      583.43     40.81 o
 -46   2   7      233.84      204.73     28.94 o
 -44   2   7      130.47       98.58     29.14 o
 -42   2   7      192.69      122.60     24.90 o
 -40   2   7     4061.43     4179.41    125.91 o
 -38   2   7      880.37      798.95     39.68 o
 -36   2   7      568.70      542.18     46.12 o
 -34   2   7      162.48      147.28     21.21 o
 -32   2   7     1599.57     1557.62     48.29 o
 -30   2   7      399.41      333.01     25.68 o
 -28   2   7       48.31       -1.67     13.32 o
 -26   2   7     1048.98     1086.60     42.03 o
 -24   2   7      587.23      617.33     27.86 o
 -22   2   7     6180.24     6259.53     96.13 o
 -20   2   7      116.12      143.66     16.08 o
 -18   2   7       14.48       12.38      8.77 o
 -16   2   7    10494.48    10489.09    115.81 o
 -14   2   7     5549.00     5702.47    100.09 o
 -12   2   7       11.87       12.34     12.19 o
 -10   2   7     2046.31     1909.78     50.84 o
  -8   2   7     2581.24     2504.45     60.11 o
  -6   2   7     1101.08     1011.01     35.44 o
  -4   2   7     4763.87     4659.81     69.84 o
  -2   2   7     6549.77     7065.05    104.24 o
   0   2   7     6219.03     7089.77    102.37 o
   2   2   7    10517.79    10072.59    141.40 o
   4   2   7    27130.90    27996.19    350.22 o
   6   2   7      241.64      260.15     19.70 o
   8   2   7     4004.54     3984.55     73.54 o
  10   2   7    10775.54    10949.20    148.40 o
  12   2   7      106.78      114.31     15.36 o
  14   2   7    15736.55    16152.94    185.88 o
  16   2   7     1192.32     1150.89     33.82 o
  18   2   7     6717.28     7060.51    103.01 o
  20   2   7     1327.01     1479.90     44.21 o
  22   2   7      865.21     1011.85     63.32 o
  24   2   7     1160.25     1253.99     42.22 o
  26   2   7     2791.99     2671.87     64.08 o
  28   2   7     7926.72     8306.62    128.45 o
  30   2   7       47.72       72.01     25.99 o
  32   2   7     1760.20     1717.32     59.90 o
  34   2   7      186.19      208.05     31.39 o
  36   2   7        1.71       51.44     33.05 o
  38   2   7      473.69      571.79     69.60 o
  40   2   7      253.85      322.09     47.88 o
  42   2   7      859.42      674.36     61.10 o
  44   2   7        1.69       20.36     33.83 o
  46   2   7        1.20       -7.80     35.33 o
  48   2   7        0.06        8.44     36.41 o
  50   2   7       42.97       42.90     37.09 o
  52   2   7       26.96      -16.61     37.56 o
  54   2   7      203.81      176.04     48.54 o
  56   2   7        1.66       -3.50     41.25 o
  58   2   7       98.72      105.91     40.56 o
  60   2   7        2.50        5.29     39.97 o
  62   2   7       16.93       14.48     47.37 o
  64   2   7       11.28      -15.07     42.39 o
 -69   3   7        3.49       37.13     53.16 o
 -67   3   7      508.50      500.26     77.18 o
 -65   3   7       31.92       70.40     53.66 o
 -63   3   7       32.07       12.32     43.12 o
 -61   3   7      198.74      181.61     51.26 o
 -59   3   7       74.92      115.37     45.46 o
 -57   3   7        1.07       33.19     36.48 o
 -55   3   7      807.98      699.40     61.80 o
 -53   3   7      120.02       57.72     36.11 o
 -51   3   7       34.42       84.97     33.55 o
 -49   3   7     1637.81     1642.13     73.44 o
 -47   3   7      273.62      336.80     41.41 o
 -45   3   7      832.17      783.79     52.45 o
 -43   3   7     2375.82     2610.06     80.28 o
 -41   3   7      628.82      655.93     48.86 o
 -39   3   7      586.94      433.35     44.30 o
 -37   3   7     4408.74     4413.44    113.18 o
 -35   3   7     2294.02     2071.68     76.09 o
 -33   3   7      414.79      469.01     43.92 o
 -31   3   7     9754.97     9685.25    219.26 o
 -29   3   7     1195.87     1226.31     80.78 o
 -27   3   7      110.71      100.80     24.28 o
 -25   3   7    12024.79    11624.70    176.29 o
 -23   3   7     2857.60     2800.45     83.94 o
 -21   3   7      551.77      618.35     37.59 o
 -19   3   7    20170.36    19890.53    260.66 o
 -17   3   7     3741.63     3355.43     70.45 o
 -15   3   7     8934.71     8734.82    126.75 o
 -13   3   7    15614.78    15013.23    174.62 o
 -11   3   7    12888.12    12368.86    159.00 o
  -9   3   7     4800.88     4531.30     91.98 o
  -7   3   7    21614.48    21271.78    272.51 o
  -5   3   7    10486.61    11109.10    164.84 o
  -3   3   7     1479.99     1426.11     39.36 o
  -1   3   7    19018.81    19097.16    212.28 o
   1   3   7     5432.77     5638.21     86.60 o
   3   3   7     1838.45     1826.91     52.26 o
   5   3   7    26805.43    25550.00    308.07 o
   7   3   7    24097.35    23934.88    290.90 o
   9   3   7      919.36      783.96     45.41 o
  11   3   7    16079.48    15445.72    254.73 o
  13   3   7     1550.23     1674.33     67.29 o
  15   3   7     1010.97     1044.35     71.01 o
  17   3   7    12580.72    12201.54    267.56 o
  19   3   7     7019.63     7371.30    155.07 o
  21   3   7     1391.17     1523.40     67.94 o
  23   3   7     8634.67     8384.76    171.82 o
  25   3   7     4526.73     4250.84    127.62 o
  27   3   7      305.63      327.39     43.20 o
  29   3   7     1628.78     1505.53     76.93 o
  31   3   7     4807.99     4741.80     99.26 o
  33   3   7      224.25      300.95     37.39 o
  35   3   7     3046.97     3070.71    113.76 o
  37   3   7     1994.21     1768.92     62.67 o
  39   3   7      480.51      611.31     42.48 o
  41   3   7      628.06      730.90     46.18 o
  43   3   7      474.39      536.61     49.86 o
  45   3   7      147.64      118.10     38.14 o
  47   3   7      482.98      361.11     75.27 o
  49   3   7       51.99      -24.74     49.79 o
  51   3   7       85.52      271.79    123.71 o
  53   3   7      296.28      233.06     74.95 o
  55   3   7       94.63       31.90     62.21 o
  57   3   7       44.45       44.52     66.39 o
  59   3   7       41.91      147.92     74.34 o
  61   3   7      107.17       55.40     69.08 o
  63   3   7      106.47        2.96     66.75 o
 -66   4   7      121.68      102.51     61.03 o
 -64   4   7       44.25       43.80     55.28 o
 -62   4   7       69.70       16.43     49.13 o
 -60   4   7      686.79      798.82     89.50 o
 -58   4   7       48.41       27.19     49.50 o
 -56   4   7        0.29       76.98     47.51 o
 -54   4   7      109.37      120.61     53.57 o
 -52   4   7      246.98      224.72     58.78 o
 -50   4   7      729.65      601.04     67.40 o
 -48   4   7      473.66      486.79     61.42 o
 -46   4   7      717.29      849.46     66.76 o
 -44   4   7      191.58      246.93     44.29 o
 -42   4   7     4038.05     3774.37    140.27 o
 -40   4   7     1403.47     1387.38     72.93 o
 -38   4   7     1537.44     1499.34     81.56 o
 -36   4   7     3059.60     3009.57    135.06 o
 -34   4   7     4496.31     4393.23    114.90 o
 -32   4   7     2170.86     2114.25    119.93 o
 -30   4   7     1428.84     1465.53     67.52 o
 -28   4   7     3092.46     2852.52    101.58 o
 -26   4   7     3193.40     3477.26     89.62 o
 -24   4   7      611.64      733.09     68.93 o
 -22   4   7    12081.61    11855.73    203.85 o
 -20   4   7     3221.13     3090.25     80.29 o
 -18   4   7     3437.01     3618.32     85.76 o
 -16   4   7    10934.16    11248.32    159.58 o
 -14   4   7      882.37      858.32     38.83 o
 -12   4   7      956.34      961.27     39.76 o
 -10   4   7    11356.73    11659.86    162.82 o
  -8   4   7    11018.18    11128.75    157.32 o
  -6   4   7     9904.14     9737.47    150.08 o
  -4   4   7     7917.58     7940.17    115.02 o
  -2   4   7     5760.28     6165.93    108.24 o
   0   4   7      492.35      537.74     61.10 o
   2   4   7     8389.78     8222.03    157.71 o
   4   4   7     5820.91     5329.63    120.96 o
   6   4   7        4.84       66.87     24.02 o
   8   4   7     8604.28     8734.45    177.81 o
  10   4   7     3244.63     2995.47    135.22 o
  12   4   7      282.80      275.72     43.71 o
  14   4   7     1200.02     1290.87    112.39 o
  16   4   7     3197.70     2996.79     97.45 o
  18   4   7     2301.32     2341.83    104.60 o
  20   4   7     6212.58     6506.83    180.86 o
  22   4   7      743.67      882.25    119.13 o
  24   4   7     2598.08     2242.99    107.57 o
  26   4   7     4128.61     4444.35    143.90 o
  28   4   7     2166.58     2098.41     91.75 o
  30   4   7      131.86       73.60     33.53 o
  32   4   7     1282.40     1199.54     90.56 o
  34   4   7     1350.00     1320.29     94.13 o
  36   4   7       19.05       52.05     43.66 o
  38   4   7      563.67      652.93    109.23 o
  40   4   7      154.03      188.66     54.76 o
  42   4   7        0.23       64.07     43.93 o
  44   4   7     1081.76     1016.64     76.11 o
  46   4   7       40.23       73.38     42.10 o
  48   4   7      230.73      168.70     72.45 o
  50   4   7      426.26      192.53     74.58 o
  52   4   7      124.92      212.82     74.98 o
  54   4   7       13.02       -9.29     64.39 o
  56   4   7      155.03      179.75     78.21 o
  58   4   7       45.40       79.04     75.21 o
  60   4   7       27.54      171.39     82.05 o
 -63   5   7      439.72      319.49     96.71 o
 -61   5   7        5.95       60.95     72.52 o
 -59   5   7      120.98      215.44    107.57 o
 -57   5   7      244.16      297.51     86.21 o
 -55   5   7       47.71       -1.62     56.42 o
 -53   5   7      293.12      242.98     77.61 o
 -51   5   7       40.54       65.58     74.19 o
 -49   5   7      130.30      168.56     67.35 o
 -47   5   7      474.02      604.12     97.76 o
 -45   5   7     1396.25     1396.54    106.79 o
 -43   5   7       16.24       45.67     36.62 o
 -41   5   7      608.42      658.53     66.07 o
 -39   5   7      860.84      930.20     72.42 o
 -37   5   7      886.51      974.39     66.17 o
 -35   5   7        7.49       -8.09     27.84 o
 -33   5   7       96.95      110.85     44.31 o
 -31   5   7     1891.39     2126.09     83.95 o
 -29   5   7      399.74      424.57     72.36 o
 -27   5   7     1219.91     1213.11    124.14 o
 -25   5   7      517.87      411.61     53.20 o
 -23   5   7     7072.57     6322.68    130.74 o
 -21   5   7     1908.60     2256.30     75.02 o
 -19   5   7      289.82      228.76     37.35 o
 -17   5   7     5941.63     5567.53    130.13 o
 -15   5   7       14.84       35.08     24.45 o
 -13   5   7     7168.74     7095.50    126.12 o
 -11   5   7     1754.45     1749.69     54.88 o
  -9   5   7      321.84      315.32     32.66 o
  -7   5   7      340.52      296.57     28.98 o
  -5   5   7     2435.36     2218.27     92.39 o
  -3   5   7       53.30       71.01     25.60 o
  -1   5   7     3038.41     3118.23     88.17 o
   1   5   7    11729.56    11249.71    187.76 o
   3   5   7      134.63      101.25     27.75 o
   5   5   7     6757.82     6238.28    142.28 o
   7   5   7     1412.62     1501.70     82.00 o
   9   5   7      184.28      122.09     42.62 o
  11   5   7     7891.60     7481.92    266.01 o
  13   5   7      229.78      259.18     46.27 o
  15   5   7     1158.43     1094.54     84.93 o
  17   5   7     4864.63     4735.63    158.89 o
  19   5   7      259.31      295.23     55.18 o
  21   5   7      968.69      758.45     77.40 o
  23   5   7     2818.05     2822.26    147.12 o
  25   5   7      728.96      615.60     65.08 o
  27   5   7      348.87      266.45     47.98 o
  29   5   7      846.26      788.37     70.19 o
  31   5   7      466.96      342.21     53.92 o
  33   5   7     1060.01     1234.02    123.02 o
  35   5   7     1419.30     1337.32    102.85 o
  37   5   7       62.61      183.59     83.62 o
  39   5   7      623.62      864.09     90.16 o
  41   5   7     3154.84     3096.89    237.76 o
  43   5   7       40.46      142.54     57.29 o
  45   5   7      256.40      130.88     63.11 o
  47   5   7      266.73      264.20     65.00 o
  49   5   7      117.70      167.47     84.96 o
  51   5   7       13.34        4.81     73.23 o
  53   5   7      169.43       68.66    114.53 o
  55   5   7        1.65       17.09    127.50 o
 -58   6   7     1175.92     1097.95    248.84 o
 -56   6   7       17.75        9.43     68.14 o
 -54   6   7        8.71        1.91     63.62 o
 -52   6   7     1225.17     1074.31    313.23 o
 -50   6   7        1.03       52.45     62.92 o
 -48   6   7      522.57      554.58    158.83 o
 -46   6   7      808.71      835.19    116.61 o
 -44   6   7      200.06      116.85     68.66 o
 -42   6   7      641.45      521.72     94.57 o
 -40   6   7     1645.33     1748.61    175.49 o
 -38   6   7      294.80      224.13     59.93 o
 -36   6   7      157.04      119.60     51.76 o
 -34   6   7     7759.61     7623.65    222.54 o
 -32   6   7       15.86        5.98     34.60 o
 -30   6   7      731.69      954.14    108.00 o
 -28   6   7     6301.40     6639.34    174.35 o
 -26   6   7      638.34      611.69     63.71 o
 -24   6   7     1956.14     2181.20    101.16 o
 -22   6   7     5969.88     6003.40    190.29 o
 -20   6   7      423.09      449.80     49.59 o
 -18   6   7     1713.73     1666.71     78.58 o
 -16   6   7     7073.71     7050.57    144.16 o
 -14   6   7     2674.47     2575.96     74.55 o
 -12   6   7      700.38      667.42     42.97 o
 -10   6   7    12561.27    12886.31    202.98 o
  -8   6   7     1394.28     1489.32     72.06 o
  -6   6   7     3032.65     2828.80     97.54 o
  -4   6   7    11621.20    11883.76    205.78 o
  -2   6   7     5192.76     5150.67    133.38 o
   0   6   7     2591.57     2594.21     89.86 o
   2   6   7     9823.49    10306.50    188.20 o
   4   6   7     2324.18     2341.10     97.48 o
   6   6   7     2614.41     2435.95    110.07 o
   8   6   7     7816.50     7468.05    223.45 o
  10   6   7     3819.90     3549.55    178.01 o
  12   6   7      221.02      226.07     52.88 o
  14   6   7     6587.54     6575.57    203.96 o
  16   6   7     3541.19     3364.69    195.34 o
  18   6   7       37.77       48.48     40.10 o
  20   6   7     4139.52     4120.83    161.43 o
  22   6   7     2191.08     1999.56    198.52 o
  24   6   7      760.65      623.48     68.36 o
  26   6   7     1753.13     1599.43    202.74 o
  28   6   7     2361.84     2172.79    110.64 o
  30   6   7      500.76      529.74     65.48 o
  32   6   7      714.95      632.57     83.32 o
  34   6   7     1391.16     1416.04    114.04 o
  36   6   7        0.60      -33.36     47.66 o
  38   6   7       73.38      115.46     54.93 o
  40   6   7      546.53      686.33     91.42 o
  42   6   7       12.80      -13.51     48.93 o
  44   6   7      162.61      127.98     61.66 o
  46   6   7      425.20      342.65     74.44 o
  48   6   7        0.17      -32.24     53.74 o
  50   6   7       16.30      131.71     84.28 o
 -51   7   7      248.89      314.00    110.58 o
 -49   7   7       84.05      105.82     73.50 o
 -47   7   7       62.49      102.18     74.27 o
 -45   7   7      438.04      320.11     91.95 o
 -43   7   7      365.72      344.65    108.36 o
 -41   7   7        4.13       -2.65     56.85 o
 -39   7   7      801.85      312.91    105.67 o
 -37   7   7      486.20      509.70    125.29 o
 -35   7   7      311.32      396.12    119.60 o
 -33   7   7      181.33      311.72     81.14 o
 -31   7   7       20.54       98.28     61.13 o
 -29   7   7       10.18        7.31     40.90 o
 -27   7   7      381.79      507.13     90.82 o
 -25   7   7      375.89      275.85     61.09 o
 -23   7   7       11.49       60.05     44.39 o
 -21   7   7       50.59       58.73     39.22 o
 -19   7   7      471.06      416.50     59.54 o
 -17   7   7       19.08       38.67     35.46 o
 -15   7   7       60.71      138.31     51.03 o
 -13   7   7       42.39       66.19     36.64 o
 -11   7   7      218.81      215.89     44.55 o
  -9   7   7      394.65      480.07     56.15 o
  -7   7   7        1.58       31.39     33.96 o
  -5   7   7      181.09      142.49     46.83 o
  -3   7   7        6.34       54.60     39.70 o
  -1   7   7       76.05       28.39     37.06 o
   1   7   7       32.17       26.86     37.14 o
   3   7   7      354.36      339.16     56.24 o
   5   7   7      324.04      263.96     53.91 o
   7   7   7       93.94       91.41     43.95 o
   9   7   7        0.71       63.33     41.29 o
  11   7   7      105.01       41.03     43.49 o
  13   7   7       66.70       59.51     43.28 o
  15   7   7        0.40       36.35     44.79 o
  17   7   7       26.53       -0.54     41.92 o
  19   7   7        3.86        6.26     40.00 o
  21   7   7      300.66      303.91     58.44 o
  23   7   7      150.29       92.84     43.46 o
  25   7   7      387.14      440.95     99.60 o
  27   7   7      182.34      129.15     55.60 o
  29   7   7        3.36      -30.34     36.37 o
  31   7   7       39.79       26.31     52.70 o
  33   7   7      128.90      198.54     66.42 o
  35   7   7        2.66       56.33     52.14 o
  37   7   7      138.90       37.51     54.53 o
  39   7   7       48.86       30.39     57.35 o
  41   7   7       27.94        6.11     52.51 o
  43   7   7      130.23      102.47     60.87 o
 -42   8   7      549.54      430.74    105.27 o
 -40   8   7      532.29      572.34    115.25 o
 -38   8   7      809.80      719.23    121.48 o
 -36   8   7      764.03      906.55    270.67 o
 -34   8   7     2796.36     2945.34    197.44 o
 -32   8   7     1160.67      844.86    122.46 o
 -30   8   7     1307.44     1423.61    256.28 o
 -28   8   7     4610.89     4816.46    190.30 o
 -26   8   7     1439.52     1601.97    129.03 o
 -24   8   7     1263.27     1322.29    139.78 o
 -22   8   7     2843.42     2704.47    143.69 o
 -20   8   7     1801.38     1664.77    118.60 o
 -18   8   7      854.28      698.07    112.49 o
 -16   8   7     2477.71     2191.37    172.45 o
 -14   8   7     1841.81     1866.17    161.38 o
 -12   8   7     1536.58     1794.47    362.11 o
 -10   8   7     4015.00     4129.75    150.86 o
  -8   8   7     1449.29     1445.20    100.85 o
  -6   8   7      826.39      750.09     90.95 o
  -4   8   7     4039.35     4026.23    159.66 o
  -2   8   7     2854.53     3026.18    159.10 o
   0   8   7     1456.09     1500.38    105.08 o
   2   8   7     2486.06     2392.71    125.33 o
   4   8   7      291.30      281.60     59.60 o
   6   8   7      158.27      125.43     52.53 o
   8   8   7     2960.53     3142.83    141.47 o
  10   8   7      346.64      403.83     90.51 o
  12   8   7       12.90        4.58     43.57 o
  14   8   7     2366.61     2361.54    131.43 o
  16   8   7      367.31      365.74     58.10 o
  18   8   7        0.93       36.32     41.38 o
  20   8   7     1939.38     1905.51    117.67 o
  22   8   7     1094.00      979.41     91.87 o
  24   8   7      339.12      165.89     51.46 o
  26   8   7      715.26      500.54    106.59 o
  28   8   7      196.17      131.23     52.05 o
  30   8   7       20.42      -18.18     52.70 o
  32   8   7      820.75      597.45     91.92 o
  34   8   7      223.96      241.57     71.30 o
 -29   9   7      145.91      171.82     87.31 o
 -27   9   7      314.80      634.04    184.77 o
 -25   9   7      152.14       65.49    114.22 o
 -23   9   7        4.18       41.13    106.31 o
 -21   9   7      616.57      651.10    121.24 o
 -19   9   7      604.84      746.54    154.56 o
 -17   9   7       15.11       19.58     70.21 o
 -15   9   7       21.45       11.94     87.96 o
 -13   9   7     1409.76     1400.72    255.64 o
 -11   9   7      442.92      582.32    113.65 o
  -9   9   7      165.01      140.86     77.12 o
  -7   9   7       53.48       48.72     68.01 o
  -5   9   7        0.48       21.59     62.22 o
  -3   9   7      263.18      162.18     78.73 o
  -1   9   7      243.28      273.89    108.84 o
   1   9   7       46.50      165.87     73.82 o
   3   9   7      389.60      292.59     96.08 o
   5   9   7      403.67      410.41     74.05 o
   7   9   7      530.18      454.30     75.53 o
   9   9   7        0.52        6.28     48.10 o
  11   9   7      528.93      493.89     70.64 o
  13   9   7      328.37      206.11     59.55 o
  15   9   7        6.06       -2.60     44.08 o
  17   9   7       20.33       32.37     46.86 o
  19   9   7      467.19      474.49     69.87 o
  21   9   7       58.74       82.42     48.01 o
 -72   0   8      165.18      130.01     60.11 o
 -70   0   8      113.13      120.95     85.59 o
 -68   0   8      431.01      347.55     51.58 o
 -66   0   8     1614.25     1637.10    106.66 o
 -64   0   8       59.61       89.12     40.13 o
 -62   0   8      181.03      184.45     42.76 o
 -60   0   8     3517.42     3845.43    118.75 o
 -58   0   8      429.82      461.34     53.21 o
 -56   0   8     5263.44     5126.84    160.11 o
 -54   0   8     1046.89     1211.37    101.79 o
 -52   0   8      354.80      274.03     46.81 o
 -50   0   8    11461.52    12173.70    223.33 o
 -48   0   8     1437.68     1417.68     68.04 o
 -46   0   8      372.25      364.31     53.89 o
 -44   0   8     9101.52    10198.43    191.01 o
 -42   0   8        7.09       -9.05     22.42 o
 -40   0   8     1575.74     1598.63     96.68 o
 -38   0   8     5143.22     5777.25    113.96 o
 -36   0   8     4857.28     4257.45     93.41 o
 -34   0   8      253.39      165.09     25.80 o
 -32   0   8    55071.96    55490.81    639.03 o
 -30   0   8      451.81      453.00     32.36 o
 -28   0   8      434.88      645.49     35.71 o
 -26   0   8    72588.18    73153.23    815.62 o
 -24   0   8     1344.95     1024.02     37.97 o
 -22   0   8      172.75      169.20     21.05 o
 -20   0   8   100522.67    99682.91   1083.68 o
 -18   0   8     5871.83     6367.38    113.07 o
 -16   0   8      238.79      302.14     25.02 o
 -14   0   8   214925.55   216213.27   2363.09 o
 -12   0   8     3448.01     3883.14    146.04 o
 -10   0   8    13672.46    14403.69    265.94 o
  -8   0   8    97552.67    96954.22   1480.82 o
  -6   0   8      135.28      197.38     34.90 o
  -4   0   8     1505.97     1695.85    119.60 o
  -2   0   8    90379.93    84852.77   2296.04 o
   4   0   8   106617.20    98102.20   2645.01 o
   6   0   8     7564.44     8705.14    340.12 o
   8   0   8     5094.74     5091.02    240.77 o
  10   0   8   100515.88    97723.66   1884.10 o
  12   0   8      473.41      675.71    106.17 o
  14   0   8     1186.46     1276.23     60.68 o
  16   0   8    66606.80    68214.16    778.06 o
  18   0   8       44.88      226.84     24.99 o
  20   0   8     6445.73     6630.98    115.69 o
  22   0   8    43872.30    45769.80    596.04 o
  24   0   8     1171.71     1683.78    116.94 o
  26   0   8      418.87      274.00     31.69 o
  28   0   8    26427.77    26628.31    499.43 o
  30   0   8       74.94      118.95     31.02 o
  32   0   8     2684.93     2554.56    161.67 o
  34   0   8    10486.64    10351.91    247.99 o
  36   0   8       24.60      139.89     41.35 o
  38   0   8      369.35      194.97    168.16 o
  40   0   8    18649.13    19549.08    613.32 o
  42   0   8       69.47       71.23     61.70 o
  44   0   8      707.88      694.30     69.78 o
  46   0   8     9346.21     9110.75    360.37 o
  48   0   8      103.29        2.85     62.01 o
  50   0   8      126.76      113.90     74.98 o
  52   0   8     2186.16     1925.55    170.85 o
  54   0   8       82.77      166.42     81.94 o
  56   0   8      599.63      512.23    110.42 o
  58   0   8     1408.03     1576.88    166.42 o
  60   0   8       27.49      132.25     87.32 o
  62   0   8       98.99       58.85     79.10 o
  64   0   8     1358.68     1297.51    160.09 o
 -73   1   8      472.35      495.15     52.64 o
 -71   1   8      416.90      541.54     52.56 o
 -69   1   8      290.62      284.91     41.77 o
 -67   1   8      803.35      924.98     57.91 o
 -65   1   8      400.95      427.85     43.59 o
 -63   1   8      825.66      781.96     52.43 o
 -61   1   8      676.65      660.39     48.53 o
 -59   1   8      558.86      663.97     47.86 o
 -57   1   8     1485.13     1427.23     75.54 o
 -55   1   8      398.56      384.80     32.25 o
 -53   1   8      565.42      623.64     36.99 o
 -51   1   8     1029.54      968.58     46.98 o
 -49   1   8     2503.13     2492.38     60.86 o
 -47   1   8      743.07      651.09     35.29 o
 -45   1   8     2568.15     2571.63     87.56 o
 -43   1   8     3126.19     3175.78     62.62 o
 -41   1   8     2268.71     2345.34     52.42 o
 -39   1   8     8502.44     8043.97    105.06 o
 -37   1   8     3776.55     3921.76     92.83 o
 -35   1   8     5500.96     5566.09     80.34 o
 -33   1   8    12573.19    12267.68    129.22 o
 -31   1   8     6565.85     6673.56     83.10 o
 -29   1   8      203.56      283.30     19.41 o
 -27   1   8     4654.10     4859.61     65.75 o
 -25   1   8    20172.04    20151.39    183.27 o
 -23   1   8     2767.25     2869.79     48.83 o
 -21   1   8     4005.04     3996.21     52.52 o
 -19   1   8    35383.60    35635.39    293.30 o
 -17   1   8     2485.68     2560.35     41.23 o
 -15   1   8    16667.88    15873.85    151.95 o
 -13   1   8    20644.22    20222.00    205.72 o
 -11   1   8      969.27      816.03     25.26 o
  -9   1   8     3932.25     3101.87     53.56 o
  -7   1   8    19505.61    19585.89    255.04 o
  -5   1   8      409.28      393.90     27.75 o
  -3   1   8    12722.74    12414.39    156.14 o
  -1   1   8    53709.99    54542.91    742.97 o
   1   1   8     7851.74     8212.68    144.91 o
   3   1   8    10778.68    10486.43    157.67 o
   5   1   8    88241.18    90576.26   1348.82 o
   7   1   8     8675.09     8440.21    152.36 o
   9   1   8     1129.48     1033.25     40.74 o
  11   1   8     8486.26     8447.29    114.59 o
  13   1   8       33.60       68.32     14.05 o
  15   1   8    10480.14    10249.78    125.22 o
  17   1   8     4759.91     4795.51     79.30 o
  19   1   8     8069.72     8262.96    106.54 o
  21   1   8    15815.77    16538.21    209.17 o
  23   1   8     6748.81     6710.77    110.76 o
  25   1   8     3183.17     3170.17     99.18 o
  27   1   8     8393.14     8349.69    169.24 o
  29   1   8     9872.03    10029.23    175.05 o
  31   1   8     2585.41     2438.61     76.04 o
  33   1   8     1841.37     1975.51    100.70 o
  35   1   8      204.83      232.16     52.40 o
  37   1   8     2061.02     1804.28     76.26 o
  39   1   8     6241.49     6445.97    140.41 o
  41   1   8      244.76      271.87     41.79 o
  43   1   8     1044.49     1197.83     65.48 o
  45   1   8     3209.51     3173.97    100.29 o
  47   1   8      157.38      197.92     44.95 o
  49   1   8      674.01      750.90     64.75 o
  51   1   8     1573.46     1618.25     87.77 o
  53   1   8     1256.87     1201.78     79.07 o
  55   1   8      540.22      576.25     76.91 o
  57   1   8     1567.33     1483.52     87.84 o
  59   1   8      444.19      424.85     85.00 o
  61   1   8      628.80      676.32     87.86 o
  63   1   8      484.35      466.72     80.30 o
 -72   2   8      433.21      350.99     57.51 o
 -70   2   8      542.92      348.47     47.41 o
 -68   2   8       14.39       46.55     34.48 o
 -66   2   8      377.49      305.64     43.45 o
 -64   2   8      691.93      571.71     51.76 o
 -62   2   8       79.54       22.17     29.11 o
 -60   2   8      383.52      336.11     40.24 o
 -58   2   8     1808.55     1743.25     67.30 o
 -56   2   8       13.88       -7.50     25.99 o
 -54   2   8     2379.23     2544.36     82.58 o
 -52   2   8     4247.00     4318.96    109.68 o
 -50   2   8       31.07       59.60     26.31 o
 -48   2   8     3616.68     3779.08     87.47 o
 -46   2   8     4997.17     4720.34     97.13 o
 -44   2   8       31.85       65.75     21.59 o
 -42   2   8     6565.13     6667.06    114.83 o
 -40   2   8     9953.49     9961.96    145.92 o
 -38   2   8        0.76       52.97     20.38 o
 -36   2   8     9660.18     9523.45    137.61 o
 -34   2   8    16853.17    16928.01    225.19 o
 -32   2   8       99.75      196.63     23.49 o
 -30   2   8    10049.25    10515.95    140.69 o
 -28   2   8    17925.23    18608.64    214.03 o
 -26   2   8      424.81      518.46     32.22 o
 -24   2   8     7895.05     8050.55    106.60 o
 -22   2   8    13821.57    13402.52    154.82 o
 -20   2   8     7056.35     7427.12     94.74 o
 -18   2   8    36086.38    35095.62    322.85 o
 -16   2   8    38127.03    38051.25    367.99 o
 -14   2   8     5649.24     6056.73     86.95 o
 -12   2   8    45309.94    44491.66    465.38 o
 -10   2   8    23384.81    23292.85    267.42 o
  -8   2   8     5632.20     5344.77    110.48 o
  -6   2   8    30011.84    29106.88    321.86 o
  -4   2   8    33218.07    31672.44    374.98 o
  -2   2   8     1965.90     2142.68     49.69 o
   0   2   8    34799.73    33685.10    324.49 o
   2   2   8    52040.27    50161.33    465.49 o
   4   2   8    16653.73    17378.14    213.37 o
   6   2   8   107363.34   105108.59   1151.93 o
   8   2   8    36090.97    35724.26    396.99 o
  10   2   8    15853.90    17412.71    235.92 o
  12   2   8    38765.82    39415.16    403.19 o
  14   2   8    20045.07    20700.66    230.60 o
  16   2   8     8500.31     9019.05    123.46 o
  18   2   8    35278.71    36598.75    399.22 o
  20   2   8    12326.11    12364.11    166.10 o
  22   2   8     2655.79     2999.76     68.42 o
  24   2   8    18988.13    19188.04    218.85 o
  26   2   8     7818.61     8055.21    126.40 o
  28   2   8     1816.76     1825.76     56.24 o
  30   2   8    11699.43    11865.09    181.23 o
  32   2   8     4740.58     4858.45    131.93 o
  34   2   8     2886.32     2974.16    126.98 o
  36   2   8    12067.51    11931.65    241.63 o
  38   2   8     5646.91     6238.27    241.70 o
  40   2   8       64.37      100.78     37.26 o
  42   2   8     7483.52     7424.80    183.58 o
  44   2   8     2642.60     2594.95    159.60 o
  46   2   8      617.12      732.73     78.09 o
  48   2   8     2357.44     2229.01    101.37 o
  50   2   8      685.24      737.24    101.95 o
  52   2   8      210.48      226.76     54.64 o
  54   2   8      525.28      518.89     68.84 o
  56   2   8       30.50       17.07     48.70 o
  58   2   8        9.82       55.33     42.89 o
  60   2   8      825.68      805.31    125.86 o
  62   2   8      444.98      335.72     57.02 o
 -69   3   8      403.67      515.92     85.19 o
 -67   3   8      617.36      472.20     69.92 o
 -65   3   8     1553.37     1256.59     93.46 o
 -63   3   8      758.84      818.19     79.19 o
 -61   3   8       53.63      103.92     46.14 o
 -59   3   8     1737.66     1448.44    150.54 o
 -57   3   8     2195.27     2505.15    102.79 o
 -55   3   8        2.74       22.31     34.49 o
 -53   3   8     3560.96     3644.41    125.39 o
 -51   3   8     1600.79     1872.27     82.68 o
 -49   3   8        1.53       42.41     30.61 o
 -47   3   8     5705.14     6205.04    156.75 o
 -45   3   8     1895.61     1948.03     75.29 o
 -43   3   8        1.17       11.89     25.70 o
 -41   3   8     4428.78     4723.51    108.41 o
 -39   3   8      691.30      875.20     58.77 o
 -37   3   8        0.78       21.86     26.76 o
 -35   3   8    12344.08    11889.57    207.22 o
 -33   3   8     5292.50     5362.86    123.62 o
 -31   3   8      561.13      676.67     48.49 o
 -29   3   8    23383.64    22951.35    399.52 o
 -27   3   8     9690.30     8737.79    159.37 o
 -25   3   8      131.70      250.51     29.69 o
 -23   3   8    23972.06    22643.29    290.26 o
 -21   3   8      232.84      200.66     26.25 o
 -19   3   8      109.26      114.91     22.34 o
 -17   3   8    25038.61    25208.39    289.30 o
 -15   3   8     2803.98     2801.70     63.92 o
 -13   3   8     7070.47     6675.30     99.86 o
 -11   3   8    53464.70    51068.84    521.67 o
  -9   3   8     2695.50     2724.89     68.73 o
  -7   3   8      122.74      183.68     26.65 o
  -5   3   8    43725.44    42300.21    490.10 o
  -3   3   8     1940.43     1884.06     53.09 o
  -1   3   8     7980.18     8162.40    124.31 o
   1   3   8    21298.17    20596.80    245.22 o
   3   3   8       50.01       12.08     15.58 o
   5   3   8       24.89      124.92     20.35 o
   7   3   8    31369.78    30926.15    445.32 o
   9   3   8     2294.42     2417.46    109.97 o
  11   3   8     5258.47     4902.34    120.32 o
  13   3   8    22279.09    21705.99    336.58 o
  15   3   8        0.74       59.13     27.49 o
  17   3   8      456.76      501.01     45.70 o
  19   3   8    19028.96    19659.04    315.19 o
  21   3   8      199.42      233.21     38.09 o
  23   3   8     6261.07     6333.40    146.63 o
  25   3   8    12880.44    12798.42    232.04 o
  27   3   8      751.21      606.38     72.72 o
  29   3   8     1251.31     1374.23     62.00 o
  31   3   8     9812.99     9874.98    160.15 o
  33   3   8     2830.10     2806.49     75.12 o
  35   3   8     2564.23     2719.15     75.45 o
  37   3   8     4665.12     4829.77    104.54 o
  39   3   8      160.96      120.85     37.81 o
  41   3   8      132.08      223.14     38.32 o
  43   3   8     2893.91     2719.15     97.70 o
  45   3   8       67.44      176.29     66.67 o
  47   3   8      455.83      332.95     75.97 o
  49   3   8     1843.73     1865.23    136.33 o
  51   3   8       81.41       82.99     64.50 o
  53   3   8     1080.38     1035.02    113.90 o
  55   3   8     1559.22     1527.17    166.58 o
  57   3   8       83.94      109.30    119.60 o
  59   3   8      885.52      972.66    116.18 o
  61   3   8      581.71      333.58     91.06 o
 -66   4   8      292.00      141.42     66.07 o
 -64   4   8      339.60      448.68     78.03 o
 -62   4   8      940.01      974.79    204.41 o
 -60   4   8      132.89       68.89     53.89 o
 -58   4   8      276.90      382.44     62.33 o
 -56   4   8     2449.88     2638.27    116.96 o
 -54   4   8      202.34      128.87     49.67 o
 -52   4   8      300.81      485.91     65.18 o
 -50   4   8     3586.33     3632.92    131.91 o
 -48   4   8      386.78      358.88     62.52 o
 -46   4   8      560.92      663.74     68.35 o
 -44   4   8     5272.52     4956.51    135.21 o
 -42   4   8      270.25      184.37     39.83 o
 -40   4   8     1960.13     2009.12    103.69 o
 -38   4   8     8193.54     8126.88    171.23 o
 -36   4   8        1.96       46.87     29.07 o
 -34   4   8      153.92      195.00     37.12 o
 -32   4   8    14829.07    15199.09    248.36 o
 -30   4   8      272.25      237.95     36.26 o
 -28   4   8      542.26      652.49     49.71 o
 -26   4   8    37786.67    35900.49    437.39 o
 -24   4   8        0.96       80.41     24.79 o
 -22   4   8     1222.09     1059.07     52.51 o
 -20   4   8    37927.38    37219.96    443.09 o
 -18   4   8     2119.89     2061.88     65.50 o
 -16   4   8     4850.66     4393.61    108.54 o
 -14   4   8    24011.95    23382.22    301.89 o
 -12   4   8      222.97      260.70     27.92 o
 -10   4   8        6.16       80.24     26.90 o
  -8   4   8    25584.58    25607.52    278.75 o
  -6   4   8      378.49      401.19     29.59 o
  -4   4   8       44.59       75.43     24.20 o
  -2   4   8    50423.88    49011.83    566.04 o
   0   4   8        5.78        6.52     25.26 o
   2   4   8      162.55      177.97     33.72 o
   4   4   8    25578.61    24973.03    356.48 o
   6   4   8      870.42     1026.23     57.35 o
   8   4   8     3125.93     3356.03    129.40 o
  10   4   8    11291.42    11459.43    219.17 o
  12   4   8     1788.04     1617.67     75.52 o
  14   4   8     4117.49     4428.66    163.35 o
  16   4   8    14390.45    13857.76    422.33 o
  18   4   8      745.96      810.28     72.17 o
  20   4   8     4056.89     4205.85    175.75 o
  22   4   8    14462.09    14219.39    303.78 o
  24   4   8     1029.83     1050.80     97.75 o
  26   4   8     1036.28      981.69     69.83 o
  28   4   8     4980.41     4988.93    139.98 o
  30   4   8       83.20       43.70     48.54 o
  32   4   8      314.33      321.92     61.75 o
  34   4   8     3227.38     3492.45    140.62 o
  36   4   8      479.00      590.16     74.27 o
  38   4   8     2260.32     2017.38    116.16 o
  40   4   8     2190.08     2384.23    123.01 o
  42   4   8       12.47       94.12     51.00 o
  44   4   8     1947.19     1865.50    155.86 o
  46   4   8     2080.98     1631.49    131.35 o
  48   4   8       28.82      211.51     76.41 o
  50   4   8      579.38      408.62     89.40 o
  52   4   8     2004.35     1713.87    141.64 o
  54   4   8       45.61      142.75     74.45 o
  56   4   8      268.23      126.99     78.93 o
  58   4   8      665.36      798.61    124.50 o
 -63   5   8      216.01      135.98     98.71 o
 -61   5   8      789.79      593.27    113.56 o
 -59   5   8      136.08      274.90     87.51 o
 -57   5   8      468.37      531.01    103.16 o
 -55   5   8     1377.03     1518.23    149.90 o
 -53   5   8        2.18        9.15     59.86 o
 -51   5   8     1268.11     1211.23    213.56 o
 -49   5   8     2751.67     2894.38    148.44 o
 -47   5   8      176.96      129.45     46.22 o
 -45   5   8      632.63      562.70     65.93 o
 -43   5   8     3799.40     3958.50    136.20 o
 -41   5   8       16.20       25.50     38.35 o
 -39   5   8     3790.75     3589.61    125.75 o
 -37   5   8     6101.05     5932.67    173.23 o
 -35   5   8       14.28       -4.75     29.41 o
 -33   5   8     5962.76     5787.76    142.32 o
 -31   5   8    12179.53    12056.19    219.31 o
 -29   5   8       88.09       91.41     31.66 o
 -27   5   8     6327.40     6454.32    162.96 o
 -25   5   8     8433.48     8289.44    157.55 o
 -23   5   8     4802.69     4883.54    113.58 o
 -21   5   8     2507.06     2553.06     90.43 o
 -19   5   8    11845.91    11287.64    206.98 o
 -17   5   8     3577.60     3063.78     95.43 o
 -15   5   8     8041.50     7725.96    145.75 o
 -13   5   8    11034.27    11085.69    170.13 o
 -11   5   8     1573.19     1450.23     57.52 o
  -9   5   8    17010.70    16798.77    232.01 o
  -7   5   8    20759.42    20254.29    288.70 o
  -5   5   8     1155.39     1255.41     61.81 o
  -3   5   8    12284.77    11706.47    239.31 o
  -1   5   8     8830.58     8217.01    156.71 o
   1   5   8     2364.67     2279.70     78.44 o
   3   5   8    13113.33    12630.56    207.05 o
   5   5   8    18446.39    17909.98    289.38 o
   7   5   8     2973.99     3081.17    103.60 o
   9   5   8    16438.25    16037.08    269.00 o
  11   5   8     6072.98     5774.58    162.78 o
  13   5   8      823.22      916.31     73.62 o
  15   5   8    17034.99    16754.60    352.18 o
  17   5   8     2635.28     2625.59    307.29 o
  19   5   8     1781.70     1451.13    127.63 o
  21   5   8    10975.57    10869.03    273.51 o
  23   5   8     2434.70     2692.27    128.26 o
  25   5   8      201.33      304.23     50.47 o
  27   5   8    10562.94    10242.17    230.20 o
  29   5   8     3065.12     2597.26    112.95 o
  31   5   8      232.85      291.59     51.35 o
  33   5   8     6091.71     5904.29    194.72 o
  35   5   8      388.83      477.85     74.14 o
  37   5   8       11.34       30.31     66.39 o
  39   5   8     5470.05     5379.49    189.37 o
  41   5   8      175.05       66.37     54.60 o
  43   5   8       18.84      159.64     55.97 o
  45   5   8     4307.12     3928.26    166.42 o
  47   5   8      455.61      447.85     76.85 o
  49   5   8       82.32      187.96    107.41 o
  51   5   8     1508.93     1703.12    254.38 o
  53   5   8      582.48      788.44    199.01 o
 -58   6   8      187.54      141.42     77.62 o
 -56   6   8        1.71      -38.52     61.04 o
 -54   6   8      465.99      590.69    156.77 o
 -52   6   8      248.27      137.56    124.02 o
 -50   6   8      399.19      348.72    145.54 o
 -48   6   8     3075.06     4031.75    326.51 o
 -46   6   8     1551.40     1243.99    133.25 o
 -44   6   8      708.10      560.51     96.70 o
 -42   6   8     3424.59     3495.67    183.70 o
 -40   6   8      840.08      736.90    105.07 o
 -38   6   8       21.55       29.04     40.08 o
 -36   6   8     1483.31     1479.12     90.70 o
 -34   6   8     1015.60     1069.47    103.71 o
 -32   6   8       16.95      -33.58     39.43 o
 -30   6   8     1622.64     1628.43    202.16 o
 -28   6   8      749.31      763.28     80.51 o
 -26   6   8      506.22      451.46     70.05 o
 -24   6   8     5594.76     5451.17    154.95 o
 -22   6   8     2395.07     2767.14    108.62 o
 -20   6   8     1417.69     1096.02     85.75 o
 -18   6   8     4418.42     4393.41    121.78 o
 -16   6   8      723.48      718.68     52.80 o
 -14   6   8      789.29      800.00     53.77 o
 -12   6   8     5100.01     4944.79    133.03 o
 -10   6   8     4094.05     4183.04    120.99 o
  -8   6   8     1922.29     1742.96     82.79 o
  -6   6   8     4628.65     4194.14    136.21 o
  -4   6   8     2839.11     2736.17     99.18 o
  -2   6   8      209.33      158.70     36.76 o
   0   6   8     5080.23     5001.86    132.95 o
   2   6   8     3290.76     3056.08    105.78 o
   4   6   8      484.31      523.56     61.30 o
   6   6   8     4962.21     5082.58    153.87 o
   8   6   8     1203.27     1017.51     91.21 o
  10   6   8      566.11      547.12     72.68 o
  12   6   8     8103.02     8269.55    235.83 o
  14   6   8     2107.43     1998.93    121.47 o
  16   6   8      163.72      240.67     56.77 o
  18   6   8     2110.86     2027.87    120.98 o
  20   6   8      755.03      748.53     83.40 o
  22   6   8      100.13      148.82     51.86 o
  24   6   8      952.15      799.08     91.61 o
  26   6   8     1225.90     1149.69     87.79 o
  28   6   8      152.16      163.00     46.41 o
  30   6   8     3641.58     3588.64    135.70 o
  32   6   8     3080.69     3451.55    155.68 o
  34   6   8      465.74      370.87     71.81 o
  36   6   8     3414.59     3175.58    157.68 o
  38   6   8      696.19      823.47     97.81 o
  40   6   8      374.34      267.23     77.29 o
  42   6   8     1092.74      805.30     97.74 o
  44   6   8      284.00      285.69     68.91 o
  46   6   8      364.90      340.40     81.81 o
  48   6   8      158.87      187.78     66.79 o
 -51   7   8      109.95      151.62     80.73 o
 -49   7   8       23.55       46.12     69.47 o
 -47   7   8     1922.21     1847.99    162.92 o
 -45   7   8        4.75      -24.99     70.24 o
 -43   7   8       38.72        5.06     81.63 o
 -41   7   8     3734.71     3679.92    265.77 o
 -39   7   8      211.52      145.86    102.51 o
 -37   7   8      144.30      282.38    142.85 o
 -35   7   8     5960.22     5690.21    240.59 o
 -33   7   8      182.93      339.09     79.96 o
 -31   7   8        2.90      138.72     54.16 o
 -29   7   8     7926.17     8746.58    253.46 o
 -27   7   8        6.75      -19.64     43.63 o
 -25   7   8      465.25      524.41     66.48 o
 -23   7   8    12297.57    11954.34    257.85 o
 -21   7   8        0.17        4.59     35.27 o
 -19   7   8      111.12       57.02     40.67 o
 -17   7   8    13008.94    13037.78    323.40 o
 -15   7   8     1018.36      801.02     90.01 o
 -13   7   8      201.67      138.28     44.45 o
 -11   7   8    12549.16    12933.85    248.21 o
  -9   7   8        0.27       -0.29     33.42 o
  -7   7   8      259.21      322.09     51.54 o
  -5   7   8    16855.54    17381.51    336.80 o
  -3   7   8      285.74      276.29     55.36 o
  -1   7   8      615.95      631.46     72.88 o
   1   7   8    15573.58    15666.74    317.33 o
   3   7   8      923.56      929.90     82.50 o
   5   7   8      386.43      415.72    107.41 o
   7   7   8    10685.58    10840.07    253.61 o
   9   7   8     3584.57     3861.35    143.69 o
  11   7   8       77.14       62.69     43.05 o
  13   7   8    11985.38    11714.84    306.12 o
  15   7   8        0.83       43.85     48.38 o
  17   7   8      695.16      520.07     81.84 o
  19   7   8    11314.57    11613.39    309.13 o
  21   7   8       42.04       97.25     44.71 o
  23   7   8      614.41      652.46     75.99 o
  25   7   8     6103.16     5974.98    184.20 o
  27   7   8      247.02      192.12     52.77 o
  29   7   8      550.19      648.07     76.59 o
  31   7   8     4196.16     4074.24    154.04 o
  33   7   8      434.02      462.69     90.28 o
  35   7   8       79.32       96.26     61.47 o
  37   7   8     2314.60     2094.03    142.79 o
  39   7   8        0.87      101.40     60.61 o
  41   7   8       77.92       55.06     59.96 o
 -40   8   8     1125.45     1256.69    146.59 o
 -38   8   8      246.67      366.64    151.55 o
 -36   8   8      281.49      259.30     91.36 o
 -34   8   8     1108.56     1042.02    134.13 o
 -32   8   8      410.37      342.10     91.13 o
 -30   8   8      365.22      324.99     73.13 o
 -28   8   8     1769.55     1844.37    130.57 o
 -26   8   8      498.39      349.09    113.68 o
 -24   8   8        6.94       27.17     53.31 o
 -22   8   8     2010.20     2221.83    181.16 o
 -20   8   8      597.28      651.31    138.10 o
 -18   8   8      832.34      977.23    133.12 o
 -16   8   8     2666.55     2405.51    183.56 o
 -14   8   8      242.48       79.35     57.22 o
 -12   8   8     1036.13     1137.24     94.38 o
 -10   8   8     2539.87     2318.43    124.00 o
  -8   8   8      357.71      325.14     84.85 o
  -6   8   8      630.50      645.44     77.65 o
  -4   8   8      509.26      611.46     76.10 o
  -2   8   8       44.30       68.74     48.18 o
   0   8   8      180.95      113.94     51.54 o
   2   8   8      965.50     1075.60     95.17 o
   4   8   8      857.35      749.29     83.04 o
   6   8   8     2153.06     2210.45    124.47 o
   8   8   8     2538.88     2532.08    133.00 o
  10   8   8      857.96     1191.26    101.31 o
  12   8   8     2170.08     2533.08    133.58 o
  14   8   8     1817.51     1802.69    120.65 o
  16   8   8      378.35      469.07     72.90 o
  18   8   8      790.59      884.49     81.91 o
  20   8   8       48.56       75.55     47.02 o
  22   8   8      101.60       55.60     46.34 o
  24   8   8      632.81      680.80     81.30 o
  26   8   8      366.80      148.12     55.69 o
  28   8   8      546.24      412.58     71.41 o
  30   8   8     1476.98     1333.50    131.46 o
  32   8   8      232.76      178.06     69.71 o
 -27   9   8     2369.20     2601.04    308.80 o
 -25   9   8     1550.84     1428.50    242.04 o
 -23   9   8      481.70      299.34    100.96 o
 -21   9   8     2644.76     2100.17    193.47 o
 -19   9   8     1063.54     1471.86    167.10 o
 -17   9   8     1226.13     1445.85    163.68 o
 -15   9   8     1741.65     2047.73    381.72 o
 -13   9   8      912.03      722.39    123.35 o
 -11   9   8      705.57      733.99    126.15 o
  -9   9   8     3498.81     3486.92    226.69 o
  -7   9   8     2122.56     2503.86    287.60 o
  -5   9   8      344.41      323.88    192.52 o
  -3   9   8     5671.33     5746.05    540.87 o
  -1   9   8     4022.21     3987.05    161.21 o
   1   9   8      715.10      680.55     87.98 o
   3   9   8     2692.74     2708.83    143.54 o
   5   9   8     1035.24     1210.10    106.68 o
   7   9   8     1802.51     2017.51    129.57 o
   9   9   8     2325.93     2213.52    168.63 o
  11   9   8      787.32      885.41     97.08 o
  13   9   8      374.24      303.09     62.41 o
  15   9   8     1655.05     1827.95    112.63 o
  17   9   8      842.15      784.08     84.20 o
 -71   1   9       18.31       10.63     33.99 o
 -69   1   9      139.47       68.16     33.92 o
 -67   1   9      233.89      263.08     43.32 o
 -65   1   9      581.79      495.26     46.67 o
 -63   1   9      157.27       56.04     31.16 o
 -61   1   9      146.94       81.59     31.48 o
 -59   1   9       63.57       70.49     29.39 o
 -57   1   9     2656.60     2637.42    128.06 o
 -55   1   9       48.95       28.80     21.94 o
 -53   1   9        7.80       44.80     21.26 o
 -51   1   9     3041.59     2993.74     68.88 o
 -49   1   9      337.03      337.02     29.77 o
 -47   1   9      274.45      277.42     27.37 o
 -45   1   9     3711.93     3943.11     72.69 o
 -43   1   9     3600.22     3709.35     69.20 o
 -41   1   9     4535.00     4743.36     94.82 o
 -39   1   9     5261.92     5316.47     82.13 o
 -37   1   9      944.04      905.98     41.61 o
 -35   1   9     2754.50     2691.47     54.16 o
 -33   1   9    11135.09    11333.85    123.85 o
 -31   1   9     4771.98     4765.45     68.60 o
 -29   1   9     8078.07     8234.02    122.81 o
 -27   1   9     7882.15     8554.71     98.11 o
 -25   1   9     1765.00     1939.03     55.15 o
 -23   1   9     2868.52     2736.98     45.42 o
 -21   1   9    27959.55    27212.56    231.93 o
 -19   1   9    14405.33    13982.87    138.84 o
 -17   1   9     6096.98     6417.40     75.44 o
 -15   1   9    57573.43    55714.16    459.69 o
 -13   1   9     2596.89     2342.10     62.72 o
 -11   1   9      325.55      288.94     18.55 o
  -9   1   9    25330.86    25171.83    237.50 o
  -7   1   9    13855.22    13221.87    139.56 o
  -5   1   9     7676.86     7149.41     94.04 o
  -3   1   9    56069.26    55383.89    580.89 o
  -1   1   9    13138.24    13275.64    192.34 o
   1   1   9     2964.93     2839.70     91.89 o
   3   1   9    33557.52    32498.88    404.03 o
   5   1   9    21881.13    21828.35    258.09 o
   7   1   9     2175.94     2155.27     54.05 o
   9   1   9    11218.77    10929.50    149.84 o
  11   1   9    22164.08    22456.87    249.49 o
  13   1   9    12482.41    12559.91    138.04 o
  15   1   9    19973.79    20531.95    204.65 o
  17   1   9    15358.51    15979.31    181.27 o
  19   1   9       11.61       25.63     17.72 o
  21   1   9    18671.98    19145.85    238.06 o
  23   1   9     3491.33     3628.21    153.66 o
  25   1   9      101.44       60.33     23.85 o
  27   1   9     8022.31     8113.98    140.82 o
  29   1   9     1750.24     1819.54     67.34 o
  31   1   9       42.94       -9.49     23.49 o
  33   1   9     4177.90     4402.52    135.32 o
  35   1   9     5130.01     4988.59    145.68 o
  37   1   9      858.14      950.22     58.01 o
  39   1   9     4037.79     4517.37    116.45 o
  41   1   9      756.95      869.63     58.50 o
  43   1   9        2.12      -20.43     34.17 o
  45   1   9      760.43      730.54     66.22 o
  47   1   9     1064.39      954.52     71.41 o
  49   1   9      140.30      205.18     61.04 o
  51   1   9      317.99      337.56     65.62 o
  53   1   9      494.61      306.57     52.04 o
  55   1   9       44.68       46.87     39.21 o
  57   1   9      226.97      203.40     65.80 o
  59   1   9      349.21      184.56     64.27 o
  61   1   9       25.41       11.33     52.88 o
  63   1   9      100.27       25.46     58.01 o
 -70   2   9       35.92       93.29     38.93 o
 -68   2   9      167.16      160.91     37.28 o
 -66   2   9       85.86       79.31     33.52 o
 -64   2   9      395.58      365.52     43.40 o
 -62   2   9      289.05      278.11     38.75 o
 -60   2   9        0.37       30.97     28.95 o
 -58   2   9       49.84       76.50     30.60 o
 -56   2   9        2.28        8.49     26.21 o
 -54   2   9     1420.53     1412.74     60.36 o
 -52   2   9       54.41       81.06     29.62 o
 -50   2   9       11.80       20.54     24.66 o
 -48   2   9      718.53      802.27     47.00 o
 -46   2   9       94.63      125.36     27.37 o
 -44   2   9      618.42      590.99     40.11 o
 -42   2   9        5.37       28.83     20.98 o
 -40   2   9      695.33      473.28     35.07 o
 -38   2   9     2591.38     2550.44     65.57 o
 -36   2   9      649.41      654.07     49.42 o
 -34   2   9      822.68      894.73     40.63 o
 -32   2   9     2212.36     2343.44     59.24 o
 -30   2   9     4848.05     4964.40     87.61 o
 -28   2   9      649.46      760.40     42.26 o
 -26   2   9      126.29      140.45     18.62 o
 -24   2   9     1701.23     1526.03     39.14 o
 -22   2   9     2998.57     2884.10     55.83 o
 -20   2   9     3863.54     3757.71     66.94 o
 -18   2   9     4879.27     4790.16     65.06 o
 -16   2   9      273.27      324.99     34.20 o
 -14   2   9     2241.26     2108.54     45.96 o
 -12   2   9     3334.04     3141.08     52.05 o
 -10   2   9     1013.41      754.24     69.61 o
  -8   2   9      314.64      305.23     29.13 o
  -6   2   9     9656.82     9636.79    120.45 o
  -4   2   9     1222.07     1144.66     34.12 o
  -2   2   9        7.96       63.03     13.04 o
   0   2   9    10771.37    10251.27    125.10 o
   2   2   9     1706.11     1633.22     43.76 o
   4   2   9     7736.40     7928.78    112.78 o
   6   2   9     5580.98     5570.93     96.42 o
   8   2   9     3054.12     2897.03     71.29 o
  10   2   9       33.22       72.92     18.07 o
  12   2   9     2274.82     2289.25     54.46 o
  14   2   9    10071.01     9995.13    141.75 o
  16   2   9     1020.76     1027.82     41.51 o
  18   2   9     1841.13     1956.49     55.05 o
  20   2   9      322.76      343.42     30.35 o
  22   2   9      274.90      309.35     29.39 o
  24   2   9     5139.60     5190.07     89.88 o
  26   2   9      516.52      582.56     47.84 o
  28   2   9      173.08      133.55     31.76 o
  30   2   9     1648.01     1585.27     69.30 o
  32   2   9      889.70     1051.79     70.50 o
  34   2   9      156.10      186.01     42.37 o
  36   2   9      664.75      643.81     59.24 o
  38   2   9      943.33      860.15     76.93 o
  40   2   9       92.94       45.55     38.49 o
  42   2   9      877.50      695.45     63.89 o
  44   2   9       27.10       86.28     43.65 o
  46   2   9      664.60      682.61     65.70 o
  48   2   9      129.99      118.36     66.74 o
  50   2   9      151.38      156.12     47.89 o
  52   2   9       16.43       57.07     45.99 o
  54   2   9       13.83      -45.29     36.46 o
  56   2   9       68.48       72.04     43.51 o
  58   2   9       11.63       75.47     44.51 o
  60   2   9        0.32       45.14     45.22 o
  62   2   9        4.75       30.74     45.01 o
 -69   3   9       16.71       20.53     49.48 o
 -67   3   9      134.06      180.42     56.65 o
 -65   3   9        1.90       30.62     48.01 o
 -63   3   9      296.57      128.07     45.81 o
 -61   3   9        2.90       33.99     39.37 o
 -59   3   9        6.40       24.91     38.21 o
 -57   3   9      125.96      129.42     43.10 o
 -55   3   9      347.10      296.58     48.86 o
 -53   3   9      402.50      365.17     50.37 o
 -51   3   9      367.88      310.74     60.49 o
 -49   3   9      730.76      774.70     57.51 o
 -47   3   9      332.56      312.58     41.03 o
 -45   3   9     1842.12     1786.17     82.14 o
 -43   3   9      790.93      888.32     55.82 o
 -41   3   9      111.17      131.29     30.44 o
 -39   3   9     3005.18     2857.56     95.61 o
 -37   3   9     3044.41     3020.75     95.74 o
 -35   3   9     1850.99     1875.20     78.12 o
 -33   3   9     1539.41     1719.47     79.46 o
 -31   3   9     4801.86     4738.57    114.72 o
 -29   3   9      508.60      406.31     40.52 o
 -27   3   9     2987.94     3129.57     83.31 o
 -25   3   9     3833.78     3634.97     88.54 o
 -23   3   9     4182.07     4149.93     93.92 o
 -21   3   9     7599.50     7936.17    152.20 o
 -19   3   9     1985.72     2196.76     57.51 o
 -17   3   9     2112.92     2254.26     69.03 o
 -15   3   9    17909.38    17461.51    201.63 o
 -13   3   9     3525.10     3818.14     71.68 o
 -11   3   9      604.34      601.33     34.70 o
  -9   3   9    29277.82    27299.48    308.05 o
  -7   3   9     2882.34     2773.46     73.17 o
  -5   3   9     1452.11     1302.82     47.55 o
  -3   3   9     4493.36     4565.21     94.93 o
  -1   3   9     7903.61     8023.17    161.41 o
   1   3   9     8891.70     8070.34    125.80 o
   3   3   9     5623.96     5661.88    121.61 o
   5   3   9     6265.53     6381.97    143.86 o
   7   3   9     3007.90     2756.73     89.20 o
   9   3   9    13394.66    13526.00    317.52 o
  11   3   9       59.16      149.93     31.12 o
  13   3   9      734.72      726.93     52.61 o
  15   3   9    11282.61    11090.19    210.00 o
  17   3   9     5402.99     5664.60    176.09 o
  19   3   9     1912.53     1907.69     79.10 o
  21   3   9     4654.24     4803.74    132.80 o
  23   3   9     3039.62     3076.37     99.94 o
  25   3   9       49.16       35.28     21.18 o
  27   3   9     3544.25     3408.07    115.27 o
  29   3   9      271.53      352.55     33.09 o
  31   3   9       39.24       54.81     24.45 o
  33   3   9     4744.12     4772.03    102.83 o
  35   3   9      118.93      144.70     38.11 o
  37   3   9        6.78       16.53     33.80 o
  39   3   9      666.37      797.41     60.73 o
  41   3   9     1184.32     1137.77    119.33 o
  43   3   9      112.50       10.20     56.93 o
  45   3   9      725.56      800.34    100.19 o
  47   3   9      408.43      257.91     76.28 o
  49   3   9        6.97       46.70     63.75 o
  51   3   9      467.74      523.93     95.07 o
  53   3   9      158.78      214.33     78.42 o
  55   3   9       11.60       50.14    106.78 o
  57   3   9      177.32      210.16     81.48 o
  59   3   9       17.19       96.53     74.93 o
 -66   4   9       20.54       22.12     55.80 o
 -64   4   9        1.52      -30.96     49.10 o
 -62   4   9        6.61       63.22     53.94 o
 -60   4   9      247.68       83.60     47.79 o
 -58   4   9      373.58      586.03     64.28 o
 -56   4   9        5.25       30.28     39.91 o
 -54   4   9     1441.81     1494.19    100.76 o
 -52   4   9        4.42       60.03     42.78 o
 -50   4   9       87.25      214.26     50.11 o
 -48   4   9      774.49      739.47     83.04 o
 -46   4   9       11.59        7.90     33.84 o
 -44   4   9      240.22      212.67     48.18 o
 -42   4   9      735.56      554.57     57.29 o
 -40   4   9       62.14       84.52     34.14 o
 -38   4   9       97.29       50.68     30.83 o
 -36   4   9     6360.90     6123.48    144.88 o
 -34   4   9       54.95       65.32     29.59 o
 -32   4   9     1733.03     1721.98     78.61 o
 -30   4   9     3363.38     3611.18    151.05 o
 -28   4   9     3842.15     3777.69    119.09 o
 -26   4   9     3120.98     2872.15     82.89 o
 -24   4   9     9297.86     8411.65    249.31 o
 -22   4   9     6232.82     6413.91    151.68 o
 -20   4   9     3956.11     3508.12     88.47 o
 -18   4   9    14949.19    13681.89    227.12 o
 -16   4   9        5.19       29.41     24.01 o
 -14   4   9      202.78      180.16     28.81 o
 -12   4   9    24397.53    23259.04    281.12 o
 -10   4   9     3525.94     3342.70     76.94 o
  -8   4   9     4663.99     4481.51    116.59 o
  -6   4   9    14543.14    13830.13    212.64 o
  -4   4   9     5349.37     5192.52    113.55 o
  -2   4   9     1145.90      954.54     52.49 o
   0   4   9    12941.69    12297.81    195.73 o
   2   4   9     7633.42     7359.02    140.24 o
   4   4   9     7711.19     7568.09    168.33 o
   6   4   9    18961.51    18699.63    290.66 o
   8   4   9     2796.64     2856.05     99.13 o
  10   4   9        1.55       19.16     27.88 o
  12   4   9     1995.62     2159.77     91.24 o
  14   4   9     6139.93     5805.87    146.92 o
  16   4   9     2338.42     2429.96     93.80 o
  18   4   9     5124.64     5220.62    163.49 o
  20   4   9     1011.44     1107.37     86.43 o
  22   4   9      440.43      371.91     66.71 o
  24   4   9     1617.19     1619.99    197.68 o
  26   4   9     1894.37     1993.06     93.02 o
  28   4   9      310.09      328.97     50.59 o
  30   4   9     1667.39     1672.34     97.43 o
  32   4   9      745.53      745.40     79.49 o
  34   4   9        5.15       23.53     45.86 o
  36   4   9      539.75      514.21     73.07 o
  38   4   9      401.27      510.58    105.06 o
  40   4   9       26.07       59.73     47.50 o
  42   4   9      470.76      310.11     78.24 o
  44   4   9      242.55      133.41     69.60 o
  46   4   9       49.54       35.02     62.63 o
  48   4   9        1.14      156.89     72.29 o
  50   4   9      655.14      580.53    261.65 o
  52   4   9       56.73      152.81    107.57 o
  54   4   9        1.52       49.10     74.50 o
  56   4   9      380.72      218.43     89.12 o
 -61   5   9        5.44       39.57     66.86 o
 -59   5   9      127.07      196.83     76.93 o
 -57   5   9       50.16       24.13     62.17 o
 -55   5   9       13.82       16.22     61.80 o
 -53   5   9       35.00       35.14     63.37 o
 -51   5   9      709.19      749.44     78.29 o
 -49   5   9       75.26      135.13     49.09 o
 -47   5   9        7.56      115.55     47.14 o
 -45   5   9     1497.25     1490.52     94.95 o
 -43   5   9       39.64       96.38     42.46 o
 -41   5   9      214.72      353.72     53.88 o
 -39   5   9      218.23      169.69     46.35 o
 -37   5   9      548.74      411.59    129.24 o
 -35   5   9       26.31       64.95     34.24 o
 -33   5   9      696.71      693.30     58.81 o
 -31   5   9      928.23      981.85     65.27 o
 -29   5   9      268.42      193.77     84.49 o
 -27   5   9     2809.33     2833.98     94.21 o
 -25   5   9       26.35       28.23     30.96 o
 -23   5   9      137.38      155.68     36.29 o
 -21   5   9     2315.91     2444.33     89.23 o
 -19   5   9        9.69       -2.08     25.42 o
 -17   5   9        0.87        8.37     27.40 o
 -15   5   9     4792.54     4702.05    109.87 o
 -13   5   9     3264.42     2940.70     79.84 o
 -11   5   9      335.35      380.10     42.16 o
  -9   5   9     1642.99     1595.10     70.86 o
  -7   5   9     2120.75     2052.21    109.26 o
  -5   5   9      118.24      103.46     27.89 o
  -3   5   9     3063.56     2952.98     89.63 o
  -1   5   9     1121.32     1088.33     64.66 o
   1   5   9       97.58       81.98     27.50 o
   3   5   9      902.32      931.41     57.80 o
   5   5   9      984.73     1009.45     59.66 o
   7   5   9      269.59      175.22     37.70 o
   9   5   9     1345.68     1366.10     74.29 o
  11   5   9      873.39      726.51     69.37 o
  13   5   9     1705.04     1391.59     88.26 o
  15   5   9      903.02      909.37    118.48 o
  17   5   9      213.95      375.08     84.68 o
  19   5   9      158.03      153.50     49.59 o
  21   5   9     1876.17     1821.73    144.24 o
  23   5   9      126.60      162.47     64.99 o
  25   5   9      213.87       69.67     46.44 o
  27   5   9     1494.92     1575.79     93.82 o
  29   5   9      235.13      226.64     48.40 o
  31   5   9      396.65      324.38     55.23 o
  33   5   9       36.90       12.87     47.94 o
  35   5   9       65.31      187.30     60.85 o
  37   5   9      721.06      713.26    173.49 o
  39   5   9       23.80       16.51     46.87 o
  41   5   9       88.47       58.31     53.72 o
  43   5   9     1948.51     2147.05    198.66 o
  45   5   9       43.27       61.27     52.21 o
  47   5   9        0.95       27.84    118.33 o
  49   5   9      381.66      858.05    204.07 o
  51   5   9      147.91       64.23    120.54 o
  53   5   9        3.22      103.06     78.16 o
 -56   6   9      459.08      490.41    110.89 o
 -54   6   9      139.70       60.09     72.14 o
 -52   6   9      229.88      154.37     77.11 o
 -50   6   9      378.72      266.27    106.15 o
 -48   6   9      571.12      500.36    126.08 o
 -46   6   9       77.44       -4.63     49.21 o
 -44   6   9      984.66      995.17    126.15 o
 -42   6   9     1389.99     1479.36    115.64 o
 -40   6   9      708.02      648.67     72.00 o
 -38   6   9     1439.92     1573.87    151.34 o
 -36   6   9      658.32      616.31     77.72 o
 -34   6   9     1748.55     1520.29    104.65 o
 -32   6   9     1851.02     2062.99    117.95 o
 -30   6   9      692.27      690.28    123.92 o
 -28   6   9     1116.00     1049.00     90.65 o
 -26   6   9     1000.16      794.86     87.50 o
 -24   6   9     2589.94     2534.17    164.77 o
 -22   6   9      109.31       90.33     39.97 o
 -20   6   9     2138.35     1959.68     86.86 o
 -18   6   9     3305.24     3030.96    116.36 o
 -16   6   9     2197.72     1875.97     91.18 o
 -14   6   9     1231.63     1215.87    103.27 o
 -12   6   9     5828.38     5826.89    148.48 o
 -10   6   9      954.62     1094.45     71.63 o
  -8   6   9      615.30      531.74     54.01 o
  -6   6   9     6122.14     5558.49    143.74 o
  -4   6   9     2683.36     2645.60    130.01 o
  -2   6   9      741.72      663.21     59.30 o
   0   6   9     3749.39     3699.13    115.40 o
   2   6   9     2417.79     2509.25     96.72 o
   4   6   9     1300.22     1120.09     83.38 o
   6   6   9     5356.04     5685.26    166.56 o
   8   6   9     2033.38     2043.70    134.17 o
  10   6   9      938.38      861.28     90.42 o
  12   6   9     7093.09     7099.22    219.35 o
  14   6   9     2047.11     2140.28    125.93 o
  16   6   9      930.04      925.41     90.68 o
  18   6   9     4479.43     4846.58    179.41 o
  20   6   9     3301.17     3451.98    173.57 o
  22   6   9      306.78      198.54     85.95 o
  24   6   9     3567.21     3573.21    134.35 o
  26   6   9      487.34      613.51     71.08 o
  28   6   9       79.68      103.08     45.63 o
  30   6   9     4893.81     4947.57    161.72 o
  32   6   9       66.02      152.72     75.74 o
  34   6   9       10.07        8.98     65.58 o
  36   6   9     1127.35     1112.21    109.47 o
  38   6   9      745.02      684.71    112.69 o
  40   6   9      283.60      250.58     70.93 o
  42   6   9      791.36      413.51     79.63 o
  44   6   9      368.61      227.14     73.86 o
  46   6   9        8.82      -26.25     57.12 o
  48   6   9      247.60       98.80     62.26 o
 -49   7   9      534.03      410.99    125.61 o
 -47   7   9        0.28      156.61     99.03 o
 -45   7   9       87.06      105.99     92.07 o
 -43   7   9      211.52      153.77    107.26 o
 -41   7   9      206.53      239.82    110.74 o
 -39   7   9      107.90       65.07     62.99 o
 -37   7   9     2203.88     2534.17    172.44 o
 -35   7   9      280.85      345.03     87.02 o
 -33   7   9      110.04      106.81     65.79 o
 -31   7   9     1375.73     1514.34    127.94 o
 -29   7   9      909.64      867.33     80.87 o
 -27   7   9       71.10       89.74     51.74 o
 -25   7   9      467.49      408.05     78.04 o
 -23   7   9      242.37      229.96     62.24 o
 -21   7   9       25.57       12.02     37.02 o
 -19   7   9       52.39      127.12     53.74 o
 -17   7   9        3.45       53.15     45.74 o
 -15   7   9       11.74       37.55     48.14 o
 -13   7   9     1308.64     1489.06     98.31 o
 -11   7   9       25.19       78.15     42.14 o
  -9   7   9      191.31      129.66     46.86 o
  -7   7   9      345.24      296.03     49.85 o
  -5   7   9       87.98      140.83     45.64 o
  -3   7   9       13.41      107.30     45.89 o
  -1   7   9        0.24       79.85     43.25 o
   1   7   9      188.59      223.97     67.94 o
   3   7   9       12.98       60.04     41.19 o
   5   7   9        8.33       91.46     44.18 o
   7   7   9     1406.03     1434.22    100.86 o
   9   7   9       11.10       21.43     40.01 o
  11   7   9      157.62      186.64     52.46 o
  13   7   9      442.14      261.69     57.79 o
  15   7   9      905.37      659.18     89.69 o
  17   7   9      810.48      730.48     91.50 o
  19   7   9       23.17       20.02     47.28 o
  21   7   9      469.39      486.10     79.07 o
  23   7   9      213.37      191.42     64.94 o
  25   7   9        8.43       30.82     44.12 o
  27   7   9        6.31      -14.27     39.89 o
  29   7   9       66.28      122.87     49.86 o
  31   7   9      375.08      495.05     72.17 o
  33   7   9       10.19        7.46     63.73 o
  35   7   9      254.17      281.61     73.56 o
  37   7   9        1.38       17.85     55.58 o
  39   7   9       74.30       95.94     64.07 o
  41   7   9       98.08       63.80     62.55 o
 -40   8   9      127.14      100.64     79.47 o
 -38   8   9      165.91      138.31     83.52 o
 -36   8   9      839.97      725.17    120.50 o
 -34   8   9      236.09      237.29     95.16 o
 -32   8   9      231.50      154.15     63.76 o
 -30   8   9     1440.84     1580.76    124.52 o
 -28   8   9        4.22       47.47     55.67 o
 -26   8   9      174.91      119.73     73.07 o
 -24   8   9     2859.96     2855.01    206.33 o
 -22   8   9      116.40       16.51     65.27 o
 -20   8   9      170.30      140.81     77.06 o
 -18   8   9     3192.66     3343.94    226.86 o
 -16   8   9      826.59     1039.02    108.66 o
 -14   8   9      558.24      545.00     85.49 o
 -12   8   9     3391.69     3504.90    148.05 o
 -10   8   9      327.09      241.11     58.34 o
  -8   8   9      264.20      171.75     54.38 o
  -6   8   9     3850.16     3815.50    150.98 o
  -4   8   9      947.71     1000.47     93.13 o
  -2   8   9      457.42      465.24     81.38 o
   0   8   9     1466.16     1487.69    156.45 o
   2   8   9      637.11      613.12     79.32 o
   4   8   9       89.10       48.79     46.85 o
   6   8   9      767.52      983.50     95.91 o
   8   8   9     1511.64     1483.95    110.01 o
  10   8   9      538.28      398.23     77.68 o
  12   8   9      767.31      677.18     89.96 o
  14   8   9      103.41       28.42     48.28 o
  16   8   9      110.54      136.79     54.08 o
  18   8   9     1254.21     1162.59     91.83 o
  20   8   9      665.35      546.93     68.09 o
  22   8   9       54.62       25.72     43.06 o
  24   8   9      553.52      557.94     78.40 o
  26   8   9      304.90      238.69     69.64 o
  28   8   9        0.56        1.12     46.52 o
  30   8   9      201.55      121.52     75.62 o
 -23   9   9      229.40      170.89     93.22 o
 -21   9   9       48.23       55.15     77.81 o
 -19   9   9       31.33       70.72     77.77 o
 -17   9   9      398.77      537.33    116.59 o
 -15   9   9      188.60      285.02    122.44 o
 -13   9   9       15.02       60.51    118.49 o
 -11   9   9      653.28     1072.31    148.70 o
  -9   9   9      119.19       18.97     69.04 o
  -7   9   9       63.78      -46.86     61.18 o
  -5   9   9       84.90      147.34     59.00 o
  -3   9   9      519.30      606.84     86.41 o
  -1   9   9       25.16      116.76     59.42 o
   1   9   9      384.86      389.31     75.31 o
   3   9   9      151.36      125.97     58.92 o
   5   9   9        0.74       28.43     52.76 o
   7   9   9      123.53      188.95     65.55 o
   9   9   9      606.29      759.01     93.54 o
  11   9   9        1.10       -7.14     52.27 o
  13   9   9      186.76      191.01     58.10 o
  15   9   9       40.94       43.07     47.06 o
 -72   0  10      903.57      782.00     93.80 o
 -70   0  10       86.70      187.24     63.34 o
 -68   0  10      916.84      955.14     71.48 o
 -66   0  10      766.33      732.34     81.38 o
 -64   0  10       79.83      153.49     45.94 o
 -62   0  10     1245.35     1350.68     79.88 o
 -60   0  10      815.99      701.65     64.33 o
 -58   0  10      381.64      476.38     58.45 o
 -56   0  10     3380.41     3639.99    146.91 o
 -54   0  10     4228.60     3865.91    116.66 o
 -52   0  10      319.85      383.31     48.43 o
 -50   0  10     2021.41     2031.53     83.87 o
 -48   0  10     1792.37     1966.08    101.33 o
 -46   0  10     3584.63     3785.54    128.96 o
 -44   0  10     2499.52     2447.92     85.68 o
 -42   0  10     2090.36     2214.23     88.73 o
 -40   0  10     1572.99     1764.46     95.54 o
 -38   0  10     1729.99     1834.61     64.37 o
 -36   0  10     8622.17     9032.88    155.03 o
 -34   0  10       29.51       39.04     21.65 o
 -32   0  10    62382.67    60954.14    703.08 o
 -30   0  10    40906.53    41061.04    493.19 o
 -28   0  10     1129.95     1592.47     62.59 o
 -26   0  10    42351.37    43442.62    581.41 o
 -24   0  10    15762.99    15404.40    215.28 o
 -22   0  10    21468.58    20753.87    270.85 o
 -20   0  10    31849.14    30987.68    350.54 o
 -18   0  10    28342.71    28401.46    324.21 o
 -16   0  10    20213.41    21463.07    255.27 o
 -14   0  10    25708.11    25280.71    325.31 o
 -12   0  10    23814.78    23452.78    305.17 o
 -10   0  10      809.04     1091.07     44.25 o
  -8   0  10    89071.17    88475.66   1006.91 o
  -6   0  10    41180.66    36384.46   1621.54 o
  -4   0  10    66440.80    68430.59   1237.85 o
  -2   0  10    50237.18    46047.90   2550.80 o
   0   0  10    14715.25    14545.62    228.22 o
   2   0  10    27478.63    28212.71    392.89 o
   4   0  10    55141.70    55216.07    880.23 o
   6   0  10    18785.48    19342.07    286.75 o
   8   0  10      999.61     1230.58     54.16 o
  10   0  10    46743.60    47419.17    625.85 o
  12   0  10    37150.77    36578.56    612.12 o
  14   0  10      644.57     1033.35     55.21 o
  16   0  10    17467.18    17206.57    274.78 o
  18   0  10     2044.25     1971.03     78.32 o
  20   0  10      402.10      582.12     44.52 o
  22   0  10    19522.89    19743.09    443.18 o
  24   0  10    12027.71    12154.41    396.75 o
  26   0  10      529.65      733.71     93.33 o
  28   0  10    15051.61    14866.50    470.79 o
  30   0  10     2420.44     2549.15    160.73 o
  32   0  10       23.00      223.05     70.55 o
  34   0  10     5568.73     5849.72    261.34 o
  36   0  10      395.33      565.07     97.13 o
  38   0  10     1626.00     1366.17    134.15 o
  40   0  10      118.22      118.01     65.81 o
  42   0  10        5.82      -38.60     58.53 o
  44   0  10     3123.19     2993.68    196.16 o
  46   0  10     4104.22     4065.92    231.60 o
  48   0  10     1032.37     1100.72    138.58 o
  50   0  10       63.49      130.67     82.89 o
  52   0  10     1539.76     1126.35    145.54 o
  54   0  10      383.98      311.33    102.19 o
  56   0  10      116.25      268.30     96.82 o
  58   0  10     1302.42     1361.11    162.94 o
  60   0  10      328.35      429.34    115.80 o
  62   0  10      616.10      878.93    142.38 o
 -71   1  10      368.93      341.64     45.48 o
 -69   1  10      177.09      170.40     38.75 o
 -67   1  10      979.37     1081.51     62.53 o
 -65   1  10     1094.90     1242.62     64.81 o
 -63   1  10       22.36       75.65     33.05 o
 -61   1  10     1335.66     1345.22     66.86 o
 -59   1  10      795.83      868.38     73.45 o
 -57   1  10       23.43       50.81     27.97 o
 -55   1  10      224.62      202.34     28.12 o
 -53   1  10      356.70      423.61     33.81 o
 -51   1  10     1654.97     1588.05     53.61 o
 -49   1  10     2030.34     1856.03     55.93 o
 -47   1  10     2986.13     3039.68     68.73 o
 -45   1  10     3959.42     3960.87     73.79 o
 -43   1  10    10668.73    10453.51    140.31 o
 -41   1  10     6245.29     6197.59     93.12 o
 -39   1  10     1827.96     1833.41     48.47 o
 -37   1  10     3198.76     3398.52     64.02 o
 -35   1  10      364.01      382.60     25.90 o
 -33   1  10     1227.50     1142.49     41.56 o
 -31   1  10     1390.77     1448.62     38.29 o
 -29   1  10      408.10      408.07     25.65 o
 -27   1  10    13275.08    12703.93    133.00 o
 -25   1  10     3556.17     3636.39     57.65 o
 -23   1  10     3208.38     3266.21     54.05 o
 -21   1  10    14254.58    13431.78    138.25 o
 -19   1  10    20912.87    20261.15    190.11 o
 -17   1  10     6404.47     5993.09     74.00 o
 -15   1  10     8052.46     7685.08     90.09 o
 -13   1  10    11411.63    11320.53    118.15 o
 -11   1  10     2742.81     2814.24     44.70 o
  -9   1  10     9626.79     9860.89    106.43 o
  -7   1  10    17326.71    17182.37    174.81 o
  -5   1  10     5144.90     4937.06     76.12 o
  -3   1  10     9102.39     9613.65    125.41 o
  -1   1  10    12789.66    12670.02    157.45 o
   1   1  10     3018.83     3176.75     63.99 o
   3   1  10    11910.09    11683.27    148.54 o
   5   1  10    14539.19    14261.74    188.71 o
   7   1  10     5536.64     5396.42     87.95 o
   9   1  10     6534.21     6552.20     92.57 o
  11   1  10    22402.32    22319.95    232.45 o
  13   1  10     5208.91     5109.96     76.45 o
  15   1  10      385.61      375.76     23.36 o
  17   1  10     8506.44     8760.06    117.52 o
  19   1  10     3032.16     3077.97     67.08 o
  21   1  10     3517.88     3450.77     82.84 o
  23   1  10     6727.73     6733.92    124.85 o
  25   1  10     1095.32     1159.22     54.29 o
  27   1  10     2844.60     2918.05    105.01 o
  29   1  10     5584.38     5320.43    120.55 o
  31   1  10     1993.96     2026.30     74.43 o
  33   1  10     2848.97     3006.49     91.46 o
  35   1  10     4217.89     4425.54    114.30 o
  37   1  10     1209.90     1258.83     73.32 o
  39   1  10      763.01      795.48     63.58 o
  41   1  10     2066.52     1956.08    106.90 o
  43   1  10      401.25      385.02     53.60 o
  45   1  10     3095.70     2929.95    153.43 o
  47   1  10     1032.61     1229.32    150.68 o
  49   1  10      594.06      616.08    119.26 o
  51   1  10     1012.00      951.41     94.92 o
  53   1  10      815.80      795.77     91.30 o
  55   1  10      437.89      433.61     76.45 o
  57   1  10      392.29      495.84    139.21 o
  59   1  10      274.22      320.41     72.01 o
  61   1  10       81.02      203.52     68.27 o
 -70   2  10      166.17      149.40     45.35 o
 -68   2  10        8.70      -15.84     31.35 o
 -66   2  10        5.76       38.00     32.63 o
 -64   2  10     1616.69     1550.15     69.45 o
 -62   2  10       97.80       47.90     31.49 o
 -60   2  10      364.33      496.53     50.73 o
 -58   2  10     4996.38     5429.45    134.19 o
 -56   2  10       20.30       62.89     29.86 o
 -54   2  10      341.65      392.88     40.63 o
 -52   2  10     7431.72     7664.08    134.82 o
 -50   2  10      296.96      264.18     42.42 o
 -48   2  10      725.61      812.64     48.91 o
 -46   2  10     8562.80     8910.67    145.03 o
 -44   2  10      319.29      303.21     32.70 o
 -42   2  10      242.92      261.12     30.02 o
 -40   2  10    16253.66    16213.10    210.32 o
 -38   2  10      151.18      169.00     26.34 o
 -36   2  10       67.17       31.47     22.37 o
 -34   2  10    28582.60    28192.95    312.69 o
 -32   2  10     1362.75     1516.63     75.09 o
 -30   2  10     1002.46      907.43     39.72 o
 -28   2  10    36223.95    36345.80    344.89 o
 -26   2  10       55.14       89.22     12.80 o
 -24   2  10      312.84      331.70     20.94 o
 -22   2  10    27270.52    26792.95    259.19 o
 -20   2  10       51.55       71.69     11.33 o
 -18   2  10      271.74      192.05     15.12 o
 -16   2  10    25432.05    24411.78    230.84 o
 -14   2  10        6.84       83.70     11.97 o
 -12   2  10     2085.99     2105.87     41.23 o
 -10   2  10    68872.17    66924.02    519.37 o
  -8   2  10      170.15      123.28     35.07 o
  -6   2  10     5621.56     5552.35     73.92 o
  -4   2  10    82255.78    76714.55    711.72 o
  -2   2  10      511.65      706.86     30.97 o
   0   2  10     4531.22     4467.21     79.42 o
   2   2  10    45950.82    42930.41    438.82 o
   4   2  10      123.39      208.10     20.41 o
   6   2  10     3242.91     3387.80     77.89 o
   8   2  10    23627.49    23090.63    255.63 o
  10   2  10      802.81      926.75     38.95 o
  12   2  10      938.98     1070.07     42.18 o
  14   2  10    30977.42    31166.60    351.16 o
  16   2  10     1788.26     2082.31     57.64 o
  18   2  10      777.09      849.33     40.75 o
  20   2  10    24739.94    24823.59    294.75 o
  22   2  10      129.25      314.10     36.99 o
  24   2  10     1870.84     1876.66     58.53 o
  26   2  10    17611.64    17892.52    285.71 o
  28   2  10      102.87      224.52     36.48 o
  30   2  10     2584.50     2573.96     91.43 o
  32   2  10    14592.02    14522.88    280.01 o
  34   2  10        8.58      135.00     38.36 o
  36   2  10     2281.43     1939.65    160.81 o
  38   2  10     7875.92     8354.87    197.02 o
  40   2  10       45.39      176.13     44.02 o
  42   2  10     1642.92     1724.99     89.48 o
  44   2  10     3836.89     3702.98    127.64 o
  46   2  10       18.06      133.95     45.03 o
  48   2  10      258.81       78.04     49.86 o
  50   2  10     1134.08     1231.20     93.51 o
  52   2  10      114.97      162.39     47.67 o
  54   2  10      306.48      327.87     55.27 o
  56   2  10      352.38      386.54     58.12 o
  58   2  10      120.73       68.21     45.97 o
  60   2  10      340.62      416.00     93.06 o
 -67   3  10      140.45      155.62     55.67 o
 -65   3  10      979.45     1012.47     80.71 o
 -63   3  10      797.77      782.70     73.32 o
 -61   3  10        0.67      -18.51     38.29 o
 -59   3  10      123.70      150.62     46.29 o
 -57   3  10     1622.77     1805.63     92.83 o
 -55   3  10      245.93      214.99     49.18 o
 -53   3  10     1115.09      898.52     70.21 o
 -51   3  10     2218.43     2269.24     93.93 o
 -49   3  10      339.68      356.98     44.76 o
 -47   3  10      970.57     1186.93     66.22 o
 -45   3  10     3409.77     3250.88    121.64 o
 -43   3  10      181.91      113.43     32.47 o
 -41   3  10     1699.09     1623.36     69.36 o
 -39   3  10     6471.69     6839.31    136.19 o
 -37   3  10      195.09      217.25     38.43 o
 -35   3  10     4467.19     4714.67    121.58 o
 -33   3  10    15229.99    14630.62    241.40 o
 -31   3  10     1430.54     1302.06     65.00 o
 -29   3  10     3850.77     3932.06    103.48 o
 -27   3  10    12110.30    11638.87    186.51 o
 -25   3  10       37.12       48.38     21.88 o
 -23   3  10     7869.59     7586.24    173.14 o
 -21   3  10    12771.96    12714.10    191.80 o
 -19   3  10        0.44       80.15     19.80 o
 -17   3  10    11250.00    11485.11    167.46 o
 -15   3  10     7392.91     7691.10    121.04 o
 -13   3  10      506.50      509.87     36.92 o
 -11   3  10    32663.28    31836.94    334.10 o
  -9   3  10    24593.95    23863.68    262.58 o
  -7   3  10      951.21     1109.04     66.33 o
  -5   3  10     4482.46     4540.60     90.97 o
  -3   3  10     1437.91     1495.17     59.29 o
  -1   3  10      660.63      548.37     39.96 o
   1   3  10    15741.38    15205.72    220.51 o
   3   3  10     1825.16     1918.28     70.83 o
   5   3  10       87.00      145.05     29.06 o
   7   3  10    38571.33    37749.38    537.05 o
   9   3  10       75.19       95.77     41.54 o
  11   3  10     4217.83     4284.00    118.84 o
  13   3  10    35206.45    34636.59    503.75 o
  15   3  10    10459.70    10707.92    209.71 o
  17   3  10      125.76      411.85     52.45 o
  19   3  10     7567.39     7926.82    173.66 o
  21   3  10     1876.91     1947.56     84.45 o
  23   3  10      397.83      491.37     44.17 o
  25   3  10    13959.11    14084.05    248.14 o
  27   3  10     1346.47     1414.31     67.49 o
  29   3  10      327.53      290.03     47.67 o
  31   3  10     7744.24     7941.77    140.80 o
  33   3  10       35.14       37.21     36.66 o
  35   3  10       89.75      121.28     43.95 o
  37   3  10     3932.60     4502.58    125.06 o
  39   3  10      686.28      733.04    129.40 o
  41   3  10       37.58      100.70     60.74 o
  43   3  10     1596.15     1386.11    121.08 o
  45   3  10     1769.84     1879.14    139.07 o
  47   3  10      425.87      439.92    200.59 o
  49   3  10      629.16      606.02     96.09 o
  51   3  10     1734.53     1242.34    123.52 o
  53   3  10      194.91      194.50     78.14 o
  55   3  10      371.48      204.82     79.79 o
  57   3  10      249.09      130.35     96.82 o
 -64   4  10      332.49      319.48     65.49 o
 -62   4  10      633.08      641.09     78.35 o
 -60   4  10     1931.62     1945.45    101.30 o
 -58   4  10      170.18      234.76     50.93 o
 -56   4  10      505.42      476.18     60.72 o
 -54   4  10      389.40      353.17     53.94 o
 -52   4  10        0.86       32.56     42.40 o
 -50   4  10     1135.52     1257.94    103.76 o
 -48   4  10     1091.29      982.75     82.37 o
 -46   4  10      104.84      126.41     42.32 o
 -44   4  10     2824.22     2590.31    112.01 o
 -42   4  10     3795.14     3823.52    119.93 o
 -40   4  10       93.11       67.84     35.43 o
 -38   4  10     2856.53     2637.43     97.03 o
 -36   4  10     5797.40     5926.55    144.00 o
 -34   4  10       62.95       44.06     30.01 o
 -32   4  10     2304.22     2530.62     90.34 o
 -30   4  10     2888.14     3071.28    136.97 o
 -28   4  10       53.19       59.30     26.77 o
 -26   4  10    14903.91    13875.21    256.75 o
 -24   4  10    12143.73    12566.34    200.76 o
 -22   4  10      105.62      155.72     29.95 o
 -20   4  10    25538.58    23170.11    340.49 o
 -18   4  10     3993.43     3808.46    117.88 o
 -16   4  10     3967.08     3698.89    101.51 o
 -14   4  10    14306.07    13169.16    201.60 o
 -12   4  10     3824.28     3860.45     93.13 o
 -10   4  10     1647.19     1621.23     73.19 o
  -8   4  10     6263.18     5915.24    125.10 o
  -6   4  10     7153.45     6995.67    138.95 o
  -4   4  10      222.35      256.80     34.39 o
  -2   4  10    29036.96    27814.83    361.14 o
   0   4  10    12658.71    12382.85    200.30 o
   2   4  10     1313.37     1416.11     63.97 o
   4   4  10    32955.25    32184.14    407.45 o
   6   4  10     3683.86     3448.78    126.40 o
   8   4  10     1398.92     1584.03     79.41 o
  10   4  10    15462.19    14720.86    269.89 o
  12   4  10     4581.83     4234.62    125.21 o
  14   4  10       76.56      148.65     41.22 o
  16   4  10    12331.34    12468.85    243.29 o
  18   4  10     5227.16     5174.86    301.43 o
  20   4  10       36.71      152.48     47.57 o
  22   4  10     6234.98     6293.79    372.69 o
  24   4  10     3270.04     3172.49    184.18 o
  26   4  10        3.24       37.64     41.66 o
  28   4  10     6828.63     6561.99    168.78 o
  30   4  10     2196.52     2413.87    103.57 o
  32   4  10        7.39       97.94     53.35 o
  34   4  10     3228.01     3220.21    140.81 o
  36   4  10     1345.43     1291.07    101.62 o
  38   4  10        7.98       95.56     59.91 o
  40   4  10     1901.78     1721.89    196.32 o
  42   4  10     1129.28      917.88    108.58 o
  44   4  10       18.15       -2.21     59.60 o
  46   4  10      604.14      310.38     83.34 o
  48   4  10      808.40     1085.94    331.58 o
  50   4  10      245.34      299.48     87.69 o
  52   4  10     1507.76     1209.97    130.14 o
  54   4  10     1102.28     1381.82    352.30 o
 -61   5  10     1258.35     1054.61    145.47 o
 -59   5  10      395.37      479.82    108.02 o
 -57   5  10       67.61      145.83     77.71 o
 -55   5  10     2672.64     3008.98    138.65 o
 -53   5  10      332.20      288.88     85.49 o
 -51   5  10      433.19      313.78     63.51 o
 -49   5  10     3520.86     3671.93    143.56 o
 -47   5  10      536.28      557.61     80.00 o
 -45   5  10       12.62       24.95     41.46 o
 -43   5  10     5891.23     6098.60    176.59 o
 -41   5  10      343.96      347.97     57.26 o
 -39   5  10       57.42       64.99     65.39 o
 -37   5  10     9932.05     9608.72    219.05 o
 -35   5  10      386.53      438.06     86.04 o
 -33   5  10       39.63       -2.93     30.23 o
 -31   5  10     9586.61     9405.66    259.42 o
 -29   5  10      218.15      182.55     44.02 o
 -27   5  10       72.06      101.41     38.39 o
 -25   5  10    13083.82    13060.51    257.64 o
 -23   5  10      339.84      291.25     46.95 o
 -21   5  10       40.65       84.04     42.29 o
 -19   5  10    14131.09    14132.41    245.72 o
 -17   5  10       18.78       48.34     30.20 o
 -15   5  10      827.90      814.89     49.85 o
 -13   5  10    26040.38    25625.98    353.59 o
 -11   5  10      316.41      245.12     38.49 o
  -9   5  10      214.27      309.00     40.72 o
  -7   5  10    28308.86    27085.79    367.75 o
  -5   5  10      106.24      166.28     36.08 o
  -3   5  10     2276.64     2183.75     81.76 o
  -1   5  10    22302.63    21623.18    310.56 o
   1   5  10      249.39      223.99     36.61 o
   3   5  10        1.85       67.55     28.38 o
   5   5  10    18674.69    18233.01    275.47 o
   7   5  10       22.27       81.79     30.04 o
   9   5  10      336.52      340.51     41.74 o
  11   5  10    10977.91    10958.76    271.50 o
  13   5  10        0.55        4.33     35.76 o
  15   5  10      571.52      649.02     76.92 o
  17   5  10    14289.90    13932.75    320.68 o
  19   5  10      131.30      105.34     45.87 o
  21   5  10     2157.39     1989.64    161.57 o
  23   5  10     5236.01     5325.64    201.61 o
  25   5  10      307.33      214.82     74.20 o
  27   5  10      730.47      740.65    123.89 o
  29   5  10     4851.97     4862.84    153.29 o
  31   5  10       29.69      156.32     56.26 o
  33   5  10      607.10      637.94     82.44 o
  35   5  10     3121.78     3539.14    154.67 o
  37   5  10      245.90      290.48     67.83 o
  39   5  10     2361.28     2640.07    299.07 o
  41   5  10     3128.71     2730.46    146.47 o
  43   5  10      138.56      118.49     75.24 o
  45   5  10     2191.61     1758.49    244.25 o
  47   5  10      440.53      471.42    159.14 o
  49   5  10       19.68      -55.37    104.72 o
  51   5  10      347.56      420.71    100.47 o
 -56   6  10       85.59      -10.69     82.58 o
 -54   6  10      540.43      464.01    103.09 o
 -52   6  10     1026.56     1042.13    135.99 o
 -50   6  10       12.35       35.25     70.55 o
 -48   6  10      632.39      596.18     92.72 o
 -46   6  10     1188.39     1064.32    139.08 o
 -44   6  10      373.38      363.68     64.85 o
 -42   6  10     1067.96     1194.60     90.89 o
 -40   6  10     2328.87     2630.78    136.88 o
 -38   6  10        6.27       12.05     45.85 o
 -36   6  10      321.83      321.03     64.55 o
 -34   6  10     4596.74     4671.97    171.46 o
 -32   6  10      613.78      685.52     79.55 o
 -30   6  10      810.08      785.77     82.60 o
 -28   6  10     1764.20     1674.10    185.30 o
 -26   6  10      578.07      670.38     77.43 o
 -24   6  10     1596.51     1508.45    149.13 o
 -22   6  10     2925.91     3090.06    141.76 o
 -20   6  10      640.82      570.67     57.65 o
 -18   6  10     3626.18     3329.20    130.26 o
 -16   6  10     4932.74     4782.23    153.63 o
 -14   6  10      281.35      388.10     59.46 o
 -12   6  10     1539.81     1591.08     83.86 o
 -10   6  10     3082.09     3209.27    110.83 o
  -8   6  10     1081.84     1114.08     72.80 o
  -6   6  10      706.35      746.18     63.16 o
  -4   6  10     2870.34     2810.11    103.42 o
  -2   6  10     1536.02     1430.27    136.33 o
   0   6  10     1437.37     1332.98    100.68 o
   2   6  10     3594.25     3204.90    124.82 o
   4   6  10     1170.09     1130.68     86.75 o
   6   6  10     3224.66     3316.29    129.14 o
   8   6  10     4202.83     3738.11    137.69 o
  10   6  10      407.03      337.43     56.12 o
  12   6  10      702.37      903.46     80.91 o
  14   6  10     3301.38     3317.75    149.44 o
  16   6  10        6.45       76.79     46.52 o
  18   6  10      264.04      283.27     63.27 o
  20   6  10     3306.56     3463.30    181.54 o
  22   6  10      565.61      699.76    177.02 o
  24   6  10      929.32     1051.40    102.45 o
  26   6  10     2988.59     2807.63    128.91 o
  28   6  10     1509.19     1624.35    106.08 o
  30   6  10     1291.80     1253.55     95.71 o
  32   6  10     3279.35     3243.08    431.13 o
  34   6  10      360.75      649.30    126.49 o
  36   6  10      437.15      355.58    121.57 o
  38   6  10     2148.55     1956.62    135.49 o
  40   6  10      113.03       57.25     61.16 o
  42   6  10        9.27       55.82     64.03 o
  44   6  10      877.37      565.91     88.92 o
  46   6  10      133.07      161.17     69.30 o
 -49   7  10      386.62      536.28    143.64 o
 -47   7  10      678.07      497.05    136.68 o
 -45   7  10     1627.01     1632.89    200.59 o
 -43   7  10       15.55       12.94     61.44 o
 -41   7  10     1641.18     1583.55    171.17 o
 -39   7  10     1334.54     1198.57    132.29 o
 -37   7  10      165.98       59.91     66.81 o
 -35   7  10     2570.04     2430.09    169.29 o
 -33   7  10     3767.76     4340.01    318.18 o
 -31   7  10     2085.73     2252.04    168.28 o
 -29   7  10     3766.22     3817.37    144.09 o
 -27   7  10     6142.14     6214.49    182.67 o
 -25   7  10     1637.74     1590.43    138.93 o
 -23   7  10     6244.49     5893.16    212.40 o
 -21   7  10     5929.82     6097.33    215.41 o
 -19   7  10     1286.94     1517.99    168.77 o
 -17   7  10     6650.78     6683.04    251.33 o
 -15   7  10     3373.32     3629.61    163.68 o
 -13   7  10     2179.75     2403.34    122.14 o
 -11   7  10     3863.90     4042.90    149.16 o
  -9   7  10     2675.52     2394.09    126.67 o
  -7   7  10     2633.56     2589.42    126.36 o
  -5   7  10     9942.68    10439.48    250.12 o
  -3   7  10     6575.74     6492.30    191.64 o
  -1   7  10     2123.83     2058.95    116.69 o
   1   7  10     5662.14     5571.99    177.47 o
   3   7  10     3077.71     2814.63    130.23 o
   5   7  10     2729.04     2773.48    133.08 o
   7   7  10     6211.95     6577.05    196.14 o
   9   7  10     2235.99     2428.36    127.50 o
  11   7  10      546.55      449.79     79.64 o
  13   7  10     6499.02     6709.53    275.83 o
  15   7  10     1946.05     2081.39    119.75 o
  17   7  10        1.80       74.99     46.73 o
  19   7  10     8587.51     9152.40    275.11 o
  21   7  10     2312.77     2364.98    147.18 o
  23   7  10      192.42      150.81     52.77 o
  25   7  10     1772.71     1543.42    115.40 o
  27   7  10      374.75      331.64     63.37 o
  29   7  10      602.03      488.98     72.28 o
  31   7  10     1548.28     1419.34    140.28 o
  33   7  10      238.09      310.45     78.22 o
  35   7  10        1.72       96.50     61.57 o
  37   7  10     1478.62     1619.25    160.04 o
 -38   8  10     1261.32     1467.99    152.41 o
 -36   8  10      149.49       61.63     81.19 o
 -34   8  10     1031.71     1178.27    116.89 o
 -32   8  10      893.27      731.03     97.03 o
 -30   8  10       42.52       44.46     74.27 o
 -28   8  10      676.51      474.13    110.17 o
 -26   8  10     1276.43     1473.35    163.51 o
 -24   8  10       45.93      143.73     78.95 o
 -22   8  10      351.50      345.96     90.87 o
 -20   8  10      916.87      816.71    188.55 o
 -18   8  10      289.62      254.32     71.23 o
 -16   8  10     1938.58     2090.60    157.30 o
 -14   8  10     1128.58      919.12    110.07 o
 -12   8  10      273.26      332.92     77.09 o
 -10   8  10      674.90      837.62     90.20 o
  -8   8  10      359.37      403.76     69.92 o
  -6   8  10      375.56      458.53     73.42 o
  -4   8  10     1330.04     1289.37    103.43 o
  -2   8  10     1109.89     1143.53    100.39 o
   0   8  10      587.19      556.55     77.01 o
   2   8  10      789.44      875.38     92.76 o
   4   8  10      922.51      923.46     93.13 o
   6   8  10     1578.02     1359.05    107.35 o
   8   8  10     1820.86     1893.04    121.57 o
  10   8  10      164.48      170.83     56.18 o
  12   8  10      415.17      364.17     69.67 o
  14   8  10      812.97      750.02     87.29 o
  16   8  10        8.47        3.64     46.37 o
  18   8  10      697.57      843.33     83.04 o
  20   8  10      930.69      917.19     86.44 o
  22   8  10      162.63      136.40     52.21 o
  24   8  10      405.79      322.31     67.89 o
  26   8  10      381.06      279.90     61.67 o
  28   8  10      123.88       57.00     52.51 o
 -19   9  10     4229.45     4392.92    251.38 o
 -17   9  10       36.47      -28.76     74.36 o
 -15   9  10       53.55       62.71     84.11 o
 -13   9  10     4084.25     4529.76    253.12 o
 -11   9  10       17.22       24.28     70.37 o
  -9   9  10      204.06      286.48     81.78 o
  -7   9  10     4023.56     4286.58    172.62 o
  -5   9  10      220.00      319.95     82.45 o
  -3   9  10      117.92      170.04     64.92 o
  -1   9  10     4413.05     4963.22    443.47 o
   1   9  10       46.91       77.99     57.94 o
   3   9  10       10.06       32.07     53.60 o
   5   9  10     4638.68     4920.22    266.42 o
   7   9  10      295.98      373.00     73.44 o
   9   9  10        8.89       38.08     55.28 o
 -71   1  11       90.86       75.35     36.48 o
 -69   1  11      174.70      134.84     37.36 o
 -67   1  11      170.78       88.70     34.69 o
 -65   1  11       25.24       14.01     31.45 o
 -63   1  11       27.56       73.76     32.33 o
 -61   1  11      678.72      578.06     48.28 o
 -59   1  11        2.49       24.52     28.52 o
 -57   1  11      112.45       63.12     28.31 o
 -55   1  11     1309.36     1324.29     52.06 o
 -53   1  11      677.54      698.88     41.22 o
 -51   1  11       39.24       23.36     21.08 o
 -49   1  11      381.42      386.81     32.74 o
 -47   1  11     2822.90     2951.99     68.89 o
 -45   1  11      457.08      528.07     45.31 o
 -43   1  11      979.90     1087.23     41.50 o
 -41   1  11     4558.77     4767.84     81.29 o
 -39   1  11       21.61       -4.33     15.77 o
 -37   1  11      623.88      770.97     39.98 o
 -35   1  11     9120.13     9641.81    121.69 o
 -33   1  11     1009.91     1204.84     39.54 o
 -31   1  11     3673.77     4010.85     65.51 o
 -29   1  11     5143.42     5439.71     77.58 o
 -27   1  11        8.91       53.77     16.34 o
 -25   1  11     9318.79     8753.28     99.66 o
 -23   1  11     4346.01     4358.00     66.04 o
 -21   1  11    15155.15    14888.45    152.43 o
 -19   1  11    15058.27    15024.78    152.55 o
 -17   1  11    26691.74    27499.26    247.88 o
 -15   1  11    13653.47    13473.55    138.93 o
 -13   1  11     1654.54     1614.49     46.83 o
 -11   1  11    32049.43    31158.93    261.88 o
  -9   1  11     5359.01     5301.50     67.59 o
  -7   1  11     3587.47     3535.70     55.73 o
  -5   1  11    25953.15    24590.78    223.99 o
  -3   1  11     2849.13     2779.36     51.16 o
  -1   1  11     2884.04     2706.57     51.65 o
   1   1  11    16020.77    15882.90    176.48 o
   3   1  11    11076.72    10785.25    132.02 o
   5   1  11      331.32      389.47     33.89 o
   7   1  11    39935.42    40509.43    386.04 o
   9   1  11     7285.18     7324.55    103.12 o
  11   1  11     1615.47     1712.08     49.97 o
  13   1  11    29253.34    30538.05    333.37 o
  15   1  11    12350.90    12662.32    162.87 o
  17   1  11     1328.15     1269.85     45.78 o
  19   1  11     6724.45     7100.04    128.90 o
  21   1  11    20415.89    20652.84    280.43 o
  23   1  11     5214.26     5067.15    107.54 o
  25   1  11     5711.83     6249.20    122.96 o
  27   1  11     3130.56     3336.17     87.85 o
  29   1  11       35.48       -7.35     27.16 o
  31   1  11     5317.81     5271.58    159.51 o
  33   1  11     1636.33     1880.59     95.60 o
  35   1  11        1.74       -1.08     31.13 o
  37   1  11     5899.70     6211.20    250.16 o
  39   1  11      911.82      968.37     70.58 o
  41   1  11      190.84       80.36     61.75 o
  43   1  11     3321.51     3246.92    120.69 o
  45   1  11     1518.64     1158.02     99.06 o
  47   1  11      165.13      211.15     62.91 o
  49   1  11     1517.63     1425.21    325.09 o
  51   1  11        0.93       99.30     93.33 o
  53   1  11        8.70       -7.01     51.33 o
  55   1  11      146.31      120.84     62.03 o
  57   1  11      343.81      381.50     75.05 o
  59   1  11       72.27       76.72    120.23 o
 -70   2  11        6.26       29.19     40.86 o
 -68   2  11        0.64       -5.98     37.75 o
 -66   2  11       15.12       32.73     33.16 o
 -64   2  11        1.99       20.06     31.68 o
 -62   2  11       62.10       36.28     31.79 o
 -60   2  11        0.33       34.02     29.90 o
 -58   2  11        6.49      -20.94     28.74 o
 -56   2  11       60.91       59.79     30.25 o
 -54   2  11       66.78       65.01     28.86 o
 -52   2  11      167.36      232.13     34.80 o
 -50   2  11     1353.14     1558.30     62.38 o
 -48   2  11       84.64       73.33     25.87 o
 -46   2  11      753.45      871.03     53.66 o
 -44   2  11     1276.30     1246.91     68.94 o
 -42   2  11        1.39       18.11     22.34 o
 -40   2  11       98.29       48.73     22.50 o
 -38   2  11      716.57      826.63     44.21 o
 -36   2  11      149.39      168.89     26.08 o
 -34   2  11       37.74       32.25     20.84 o
 -32   2  11     6862.43     6612.86    131.40 o
 -30   2  11       82.83       85.82     21.09 o
 -28   2  11     2036.51     1910.49     67.52 o
 -26   2  11     2890.18     2787.50     61.26 o
 -24   2  11     3857.22     3641.58    100.29 o
 -22   2  11    13043.58    12581.33    132.39 o
 -20   2  11     2459.49     2700.25     49.76 o
 -18   2  11       24.62       38.23     11.97 o
 -16   2  11     1733.97     1819.00     37.98 o
 -14   2  11     5944.10     5726.03     73.46 o
 -12   2  11       29.56       25.03     14.37 o
 -10   2  11      289.00      317.45     18.05 o
  -8   2  11    14628.80    13938.46    208.73 o
  -6   2  11       42.83       58.98     15.89 o
  -4   2  11     2275.56     2298.14     46.20 o
  -2   2  11      248.00      275.41     23.14 o
   0   2  11     7469.08     6860.64    107.13 o
   2   2  11     5468.09     5764.92     88.64 o
   4   2  11     7933.25     8078.98    111.12 o
   6   2  11     3671.61     3545.99     74.63 o
   8   2  11      671.17      766.56     34.25 o
  10   2  11     8832.39     8521.54    130.50 o
  12   2  11     1205.97     1236.76     46.76 o
  14   2  11     1981.30     2206.25     74.99 o
  16   2  11      308.96      358.75     31.48 o
  18   2  11     4727.00     4669.12     92.40 o
  20   2  11      595.97      605.79     37.30 o
  22   2  11       39.87       85.97     26.39 o
  24   2  11     3038.06     3023.49     83.25 o
  26   2  11      914.20      988.46     69.60 o
  28   2  11     1584.82     1717.13     75.04 o
  30   2  11      242.35      180.16     37.47 o
  32   2  11       38.13      -25.03     30.85 o
  34   2  11      471.82      406.51     53.02 o
  36   2  11       14.16      -10.02     33.48 o
  38   2  11      250.75      187.89     45.43 o
  40   2  11        5.62        8.36     46.88 o
  42   2  11      346.85      319.92     99.19 o
  44   2  11        9.80      -15.13     42.65 o
  46   2  11       78.58       74.52     48.79 o
  48   2  11      110.78      175.49     54.46 o
  50   2  11       21.02       67.97     41.24 o
  52   2  11      103.75       23.87     42.11 o
  54   2  11      322.95      354.92     56.88 o
  56   2  11       49.24      104.09     45.98 o
  58   2  11        0.89       -5.88     52.51 o
 -67   3  11       21.93        6.68     43.89 o
 -65   3  11        6.45       20.80     44.15 o
 -63   3  11       92.76       -2.82     42.82 o
 -61   3  11      189.18       85.50     43.42 o
 -59   3  11      112.78      106.00     43.24 o
 -57   3  11      230.65      193.21     47.81 o
 -55   3  11      203.80      152.13     44.27 o
 -53   3  11     1631.08     1538.94     84.87 o
 -51   3  11       11.99       24.54     34.32 o
 -49   3  11        1.39       47.76     35.10 o
 -47   3  11     2304.95     2239.05     86.55 o
 -45   3  11       34.28       67.21     32.15 o
 -43   3  11        8.10       13.28     28.83 o
 -41   3  11     3230.93     3193.30     93.36 o
 -39   3  11      888.65      883.72     63.48 o
 -37   3  11      364.46      356.39     67.63 o
 -35   3  11     3352.08     3633.78    107.18 o
 -33   3  11     1551.00     1770.93     80.82 o
 -31   3  11       17.59        5.94     25.34 o
 -29   3  11     9754.81     9863.84    171.18 o
 -27   3  11     1565.61     1489.46     63.11 o
 -25   3  11     2375.75     2615.17     86.86 o
 -23   3  11    11167.83    10900.00    198.63 o
 -21   3  11     5007.82     4976.04    115.71 o
 -19   3  11     1140.17     1132.00     64.14 o
 -17   3  11     7810.60     8092.62    129.31 o
 -15   3  11     9699.07     9467.49    156.80 o
 -13   3  11     4227.85     4176.15     94.21 o
 -11   3  11    10693.91    10980.69    149.57 o
  -9   3  11     4097.65     4063.12     88.98 o
  -7   3  11      209.48      174.57     28.27 o
  -5   3  11    20850.93    20054.08    237.07 o
  -3   3  11     4231.52     4302.86    100.01 o
  -1   3  11      477.61      421.16     39.07 o
   1   3  11    24340.29    22944.56    304.38 o
   3   3  11     1471.28     1344.52     72.69 o
   5   3  11     2129.63     2216.83    125.34 o
   7   3  11     9464.92     9398.05    173.02 o
   9   3  11     3874.10     3903.98    103.56 o
  11   3  11     5501.69     5423.45    152.71 o
  13   3  11     6228.78     6251.68    151.71 o
  15   3  11     4713.39     4945.30    133.25 o
  17   3  11     2488.92     2496.44     94.51 o
  19   3  11     4630.37     4724.02    178.06 o
  21   3  11     1507.32     1792.10     71.74 o
  23   3  11       72.09       26.35     19.15 o
  25   3  11     2929.78     2682.62    194.51 o
  27   3  11     1382.16     1464.26     69.00 o
  29   3  11     1264.17     1341.79    128.19 o
  31   3  11     1440.00     1656.34     72.70 o
  33   3  11      886.61      860.49     84.84 o
  35   3  11      659.79      581.78    166.26 o
  37   3  11      615.55      587.07     87.69 o
  39   3  11      414.21      514.23    185.72 o
  41   3  11        1.10       68.58     59.97 o
  43   3  11      745.73      513.30    135.73 o
  45   3  11       79.43       28.90     62.41 o
  47   3  11       99.91       -1.08     59.23 o
  49   3  11      207.30      157.54     73.04 o
  51   3  11      442.39      244.16     82.99 o
  53   3  11        0.16       28.48     83.53 o
  55   3  11        4.98      -30.69     73.72 o
 -64   4  11      414.95      481.16     73.34 o
 -62   4  11      151.65      222.64     58.67 o
 -60   4  11      145.62       95.85     45.86 o
 -58   4  11      438.76      450.24     61.44 o
 -56   4  11        2.32       17.12     39.60 o
 -54   4  11       14.44       -2.32     38.08 o
 -52   4  11      551.63      558.41     72.21 o
 -50   4  11      830.00      877.04     82.44 o
 -48   4  11      143.04       90.19     46.07 o
 -46   4  11     1055.56     1034.40     83.03 o
 -44   4  11     1000.63     1032.67     82.29 o
 -42   4  11      141.02       44.26     38.40 o
 -40   4  11      581.51      702.44     66.91 o
 -38   4  11      770.84      730.61     66.15 o
 -36   4  11      312.82      329.00     51.07 o
 -34   4  11     1401.32     1528.73     77.88 o
 -32   4  11     1018.69     1211.84     69.07 o
 -30   4  11       78.09       43.61     28.86 o
 -28   4  11     3004.67     2908.73    118.09 o
 -26   4  11     5373.79     5027.84    116.34 o
 -24   4  11      928.39      882.45     60.10 o
 -22   4  11     7884.65     7308.26    157.75 o
 -20   4  11     3738.63     3655.65    105.26 o
 -18   4  11     2514.93     2170.44     80.83 o
 -16   4  11     4308.50     3860.30    105.07 o
 -14   4  11     6286.43     6051.04    123.71 o
 -12   4  11     6347.48     6175.37    146.16 o
 -10   4  11     7137.20     6471.58    136.23 o
  -8   4  11    12280.59    11423.73    192.72 o
  -6   4  11      727.02      668.00     49.41 o
  -4   4  11      146.40      307.73     37.89 o
  -2   4  11    12005.17    11485.17    212.66 o
   0   4  11     2278.91     2230.30     82.73 o
   2   4  11     4211.56     4089.32    111.64 o
   4   4  11    16235.59    15474.68    238.28 o
   6   4  11     1348.31     1350.12     65.63 o
   8   4  11     1330.07     1263.33     67.70 o
  10   4  11     5181.23     5107.83    160.49 o
  12   4  11     3896.59     3878.89    122.29 o
  14   4  11     1691.00     1672.70     84.88 o
  16   4  11     7192.72     7126.08    174.74 o
  18   4  11     2023.60     2275.41    115.00 o
  20   4  11        2.26       -3.74     39.11 o
  22   4  11     1282.82     1142.80     88.84 o
  24   4  11     3287.29     3360.39    137.61 o
  26   4  11      322.07      285.85     60.12 o
  28   4  11     2849.05     2849.06    112.08 o
  30   4  11      153.34      135.04     44.23 o
  32   4  11       34.02      -51.88     46.54 o
  34   4  11      662.41      732.29     86.54 o
  36   4  11      381.85      370.49    142.06 o
  38   4  11       86.73      168.59     72.28 o
  40   4  11      512.14      445.85    101.56 o
  42   4  11      169.26      131.19    112.63 o
  44   4  11      115.77       89.40     68.98 o
  46   4  11      465.38      463.39     93.79 o
  48   4  11        1.53       24.66     64.52 o
  50   4  11      191.37      115.42     76.38 o
  52   4  11      618.03      441.74     99.73 o
 -59   5  11       98.40      195.41     86.63 o
 -57   5  11      440.54      590.03     80.45 o
 -55   5  11        0.24       58.26     50.69 o
 -53   5  11        1.46      100.27     50.40 o
 -51   5  11     1273.32     1657.03    197.69 o
 -49   5  11      572.50      511.49     70.17 o
 -47   5  11      155.88      136.00     51.00 o
 -45   5  11      707.01      736.87     76.96 o
 -43   5  11        8.60       26.48     42.06 o
 -41   5  11      654.52      634.34     70.01 o
 -39   5  11      838.92     1127.30    105.95 o
 -37   5  11       16.10       44.81     40.54 o
 -35   5  11      827.33      875.69     88.27 o
 -33   5  11     1260.52     1157.34     94.25 o
 -31   5  11      482.39      501.50     70.38 o
 -29   5  11      651.02      549.66     62.37 o
 -27   5  11     3677.92     3708.06    126.51 o
 -25   5  11     1526.55     1677.60    103.62 o
 -23   5  11     4526.97     4726.46    166.59 o
 -21   5  11      554.79      741.56    149.56 o
 -19   5  11      317.51      297.65     47.33 o
 -17   5  11     2989.96     2743.18    128.99 o
 -15   5  11     1127.46     1082.53     68.79 o
 -13   5  11     1079.54      975.60     61.73 o
 -11   5  11       44.32       64.29     29.94 o
  -9   5  11     2519.52     2500.80    103.93 o
  -7   5  11      493.19      499.69     78.01 o
  -5   5  11     5385.22     5090.28    125.34 o
  -3   5  11      952.34      870.15     59.47 o
  -1   5  11      141.68       87.59     30.90 o
   1   5  11     5330.90     5426.12    138.39 o
   3   5  11      612.92      677.33     58.86 o
   5   5  11      333.39      251.04     41.93 o
   7   5  11     1168.62     1333.21     75.76 o
   9   5  11     1138.05     1282.92     74.75 o
  11   5  11      591.77      447.59     64.13 o
  13   5  11      596.00      540.76     74.33 o
  15   5  11     1198.05     1219.92    154.46 o
  17   5  11      698.20      731.33     96.91 o
  19   5  11      878.20      859.67     88.76 o
  21   5  11        6.99       10.59     46.05 o
  23   5  11        7.80       34.08     46.67 o
  25   5  11      149.14       90.94     48.25 o
  27   5  11     1002.87      973.00     86.08 o
  29   5  11      203.51      173.13     49.83 o
  31   5  11      944.56      968.60     83.49 o
  33   5  11       34.42      109.07     59.42 o
  35   5  11      212.93      231.63     94.40 o
  37   5  11      647.92      646.17     85.17 o
  39   5  11       23.12       24.94     51.89 o
  41   5  11      379.19      426.18    147.75 o
  43   5  11       24.07      -39.55    109.15 o
  45   5  11        0.42      122.13    129.40 o
  47   5  11       21.92       20.88    129.40 o
  49   5  11        1.83       89.40     84.51 o
 -54   6  11        7.14       12.74     71.24 o
 -52   6  11       25.54       84.51     61.93 o
 -50   6  11     1177.83     1106.91    114.32 o
 -48   6  11        0.80       52.63     50.17 o
 -46   6  11      133.70       62.48     56.28 o
 -44   6  11     3037.99     2745.62    146.02 o
 -42   6  11        2.89       44.33     53.12 o
 -40   6  11      217.64       84.44     54.64 o
 -38   6  11     3953.49     3897.34    161.50 o
 -36   6  11       54.08       41.81     45.83 o
 -34   6  11     1544.06     1586.32    192.09 o
 -32   6  11     4171.52     4194.32    162.42 o
 -30   6  11      252.53      244.26     59.67 o
 -28   6  11      372.90      317.29     63.45 o
 -26   6  11     3383.07     3423.66    145.35 o
 -24   6  11      304.80      294.61     59.22 o
 -22   6  11      618.06      531.87     76.08 o
 -20   6  11     4073.44     3876.03    265.87 o
 -18   6  11     1611.63     1483.15     99.14 o
 -16   6  11     2051.78     2323.16    184.68 o
 -14   6  11     4543.63     4625.19    137.08 o
 -12   6  11     1628.50     1680.38    111.84 o
 -10   6  11     1307.66     1045.90     73.88 o
  -8   6  11     6121.24     5827.12    152.88 o
  -6   6  11     1079.51     1011.63     72.60 o
  -4   6  11      137.06      151.97     40.26 o
  -2   6  11     6012.01     5892.86    153.45 o
   0   6  11      412.86      592.04     92.87 o
   2   6  11        7.23       61.49     39.29 o
   4   6  11     4035.58     3957.66    140.94 o
   6   6  11     3033.70     3121.47    224.32 o
   8   6  11      133.63      229.77     64.02 o
  10   6  11     2613.71     2687.11    125.11 o
  12   6  11     3183.56     3046.60    130.00 o
  14   6  11      313.37      241.70     63.99 o
  16   6  11     4063.94     4373.83    214.09 o
  18   6  11     3304.22     3544.70    157.35 o
  20   6  11      348.36      286.58     67.75 o
  22   6  11     1786.87     1644.50    120.91 o
  24   6  11     2614.11     2536.00    188.79 o
  26   6  11       98.17       93.36     47.61 o
  28   6  11     1373.74     1349.29     99.14 o
  30   6  11     2718.90     3048.41    260.85 o
  32   6  11       48.29       61.77     56.29 o
  34   6  11      871.43      880.57    103.64 o
  36   6  11      873.03      684.96    162.86 o
  38   6  11        3.16       24.65     57.19 o
  40   6  11     1959.22     1716.33    131.13 o
  42   6  11      958.31      987.56    201.40 o
 -47   7  11       63.56       -8.54     83.53 o
 -45   7  11        1.79       49.23     72.93 o
 -43   7  11      599.93      373.07     95.87 o
 -41   7  11      167.77       94.65     77.37 o
 -39   7  11       38.83       42.76     67.31 o
 -37   7  11      290.64      207.38     65.87 o
 -35   7  11      210.08      196.67     61.69 o
 -33   7  11        0.88       21.22     46.43 o
 -31   7  11      554.24      580.41     73.43 o
 -29   7  11       12.60       41.65     45.90 o
 -27   7  11      731.76      705.42     95.92 o
 -25   7  11      561.25      586.28     88.78 o
 -23   7  11      172.18      186.79     63.33 o
 -21   7  11      261.93      347.79     74.70 o
 -19   7  11      913.31      618.65     88.31 o
 -17   7  11       13.83      -37.87     43.63 o
 -15   7  11       54.70       21.93     48.75 o
 -13   7  11      902.93      744.28     79.51 o
 -11   7  11      212.67      157.30     48.52 o
  -9   7  11       33.04       25.47     42.21 o
  -7   7  11      167.32       99.19     51.92 o
  -5   7  11       22.78       36.81     41.81 o
  -3   7  11      299.49      361.33     62.85 o
  -1   7  11       24.07       71.87     45.31 o
   1   7  11        0.08        2.50     39.64 o
   3   7  11       56.37       85.11     45.54 o
   5   7  11        3.72       82.92     46.14 o
   7   7  11        0.74       10.61     40.64 o
   9   7  11       27.40       33.75     41.50 o
  11   7  11        0.81       30.58     44.37 o
  13   7  11       35.43       59.72     45.94 o
  15   7  11       33.89       26.55     57.72 o
  17   7  11      274.10      201.53     57.16 o
  19   7  11        1.07      -15.45     44.81 o
  21   7  11        0.17       -4.00     43.36 o
  23   7  11       78.65       50.31     46.91 o
  25   7  11        0.09       64.37     48.36 o
  27   7  11        9.91       49.07     47.23 o
  29   7  11      222.49      224.66     95.39 o
  31   7  11       18.07       10.43     54.62 o
  33   7  11        6.52      -52.37     54.62 o
  35   7  11       97.48      180.85     85.27 o
 -36   8  11      129.69      119.97     67.86 o
 -34   8  11      372.11      247.15    169.11 o
 -32   8  11      385.42      381.29    107.59 o
 -30   8  11      732.34      612.06    124.91 o
 -28   8  11      715.87      595.24    125.27 o
 -26   8  11      379.55      389.31     85.20 o
 -24   8  11     1332.34     1066.29    114.37 o
 -22   8  11      666.97      778.13    102.52 o
 -20   8  11     1960.11     2543.74    158.98 o
 -18   8  11     1718.66     1530.37    193.89 o
 -16   8  11      387.10      286.84     74.04 o
 -14   8  11     3233.57     3253.85    260.84 o
 -12   8  11     1600.02     1685.65    133.94 o
 -10   8  11      319.34      298.45     78.06 o
  -8   8  11     3129.39     3308.61    150.83 o
  -6   8  11     2394.29     2525.64    194.04 o
  -4   8  11      768.74      988.19     97.31 o
  -2   8  11     3588.20     3488.59    155.40 o
   0   8  11      880.15      844.51     91.85 o
   2   8  11      134.84      117.31     53.95 o
   4   8  11     4492.04     4484.85    171.58 o
   6   8  11     3255.19     3267.58    154.74 o
   8   8  11      101.47      107.95     54.69 o
  10   8  11     2872.04     2890.42    146.92 o
  12   8  11     1348.93     1258.24    108.22 o
  14   8  11       26.25       33.80     50.02 o
  16   8  11     2229.06     1906.09    126.18 o
  18   8  11     1023.42     1004.77    102.34 o
  20   8  11      213.39       89.07     50.36 o
  22   8  11     1160.31      987.33     89.13 o
  24   8  11      264.83      216.46     56.48 o
 -13   9  11      140.40       51.66     75.50 o
 -11   9  11      172.16       56.66     62.03 o
  -9   9  11       59.45       14.41     61.97 o
  -7   9  11        2.87       19.55     55.56 o
  -5   9  11      938.35      877.32    100.18 o
  -3   9  11      122.84      138.25     61.12 o
  -1   9  11       50.09      100.14     61.47 o
   1   9  11      184.20      108.21     59.52 o
   3   9  11      163.63      112.92     76.40 o
 -70   0  12       38.31       48.32     55.85 o
 -68   0  12        2.15       20.01     53.42 o
 -66   0  12     1231.20     1157.81    112.20 o
 -64   0  12       13.18       37.57     39.81 o
 -62   0  12       18.51       -1.41     38.91 o
 -60   0  12     3464.75     3702.13    121.76 o
 -58   0  12       62.18      113.52     41.49 o
 -56   0  12      250.97      270.81     48.99 o
 -54   0  12     4086.55     4109.34    141.29 o
 -52   0  12      772.67      774.71     62.67 o
 -50   0  12       11.09       63.80     33.62 o
 -48   0  12     2790.80     2885.70     99.87 o
 -46   0  12        1.86       13.97     28.88 o
 -44   0  12        0.91       23.91     30.12 o
 -42   0  12    13394.15    14060.38    248.65 o
 -40   0  12      911.27      909.87     76.77 o
 -38   0  12     2751.09     2487.22    139.22 o
 -36   0  12    32941.05    32833.57    421.44 o
 -34   0  12      976.34     1256.48     64.39 o
 -32   0  12      924.15      930.63     49.66 o
 -30   0  12    22965.94    23046.56    347.00 o
 -28   0  12     1453.20     1456.72     65.77 o
 -26   0  12      508.67      484.68     50.28 o
 -24   0  12    26956.67    27234.63    350.76 o
 -22   0  12     3977.43     4079.76    123.89 o
 -20   0  12      348.13      450.92     50.76 o
 -18   0  12    50129.71    49594.23    541.59 o
 -16   0  12     1151.38     1244.91     46.21 o
 -14   0  12      667.22      664.97     40.06 o
 -12   0  12    37628.25    36331.48    454.38 o
 -10   0  12      860.15      862.05     44.13 o
  -8   0  12       59.78      133.89     24.87 o
  -6   0  12    80310.67    79363.09   1030.54 o
  -4   0  12      277.10      509.65     39.76 o
  -2   0  12     3389.61     3652.09     93.35 o
   0   0  12    76508.23    75067.63   1157.93 o
   2   0  12     3869.68     4433.74    114.62 o
   4   0  12     1632.05     1816.31     67.23 o
   6   0  12    57307.78    57548.46    755.91 o
   8   0  12     2013.47     2381.74     77.30 o
  10   0  12      176.00      306.97     35.11 o
  12   0  12    53987.93    53672.23   1001.76 o
  14   0  12      193.85      475.34     93.77 o
  16   0  12     9726.28     9897.59    271.27 o
  18   0  12    35530.84    35851.38    732.61 o
  20   0  12        9.94      298.05     55.81 o
  22   0  12      755.48      647.69     74.89 o
  24   0  12    10833.09    11476.96    452.91 o
  26   0  12      131.44      410.67     83.84 o
  28   0  12      231.01      227.48     72.45 o
  30   0  12     2946.89     3253.43    191.73 o
  32   0  12     3823.44     3778.95    210.40 o
  34   0  12       41.12       85.74     62.96 o
  36   0  12     8487.15     8849.09    356.57 o
  38   0  12      982.34      795.40    118.65 o
  40   0  12     3645.84     3553.05    218.63 o
  42   0  12     3725.97     3328.73    213.25 o
  44   0  12     1256.69     1315.23    149.65 o
  46   0  12     2939.37     2725.69    199.01 o
  48   0  12      831.03      976.06    139.21 o
  50   0  12      700.68      659.67    127.82 o
  52   0  12      629.76      661.25    127.82 o
  54   0  12      454.60      195.84     97.76 o
  56   0  12       65.02       51.57     85.43 o
  58   0  12      245.02      249.63    104.09 o
 -69   1  12      231.50      177.38     39.86 o
 -67   1  12      455.90      437.01     47.46 o
 -65   1  12     1393.87     1465.99     70.29 o
 -63   1  12      405.76      435.18     45.77 o
 -61   1  12      302.02      268.41     40.19 o
 -59   1  12     2128.85     2275.35     92.80 o
 -57   1  12      213.32      176.61     35.91 o
 -55   1  12      313.84      301.52     31.85 o
 -53   1  12     1593.91     1758.93     58.96 o
 -51   1  12      344.45      258.02     30.85 o
 -49   1  12     1484.22     1428.08     52.96 o
 -47   1  12     2818.59     2798.66     69.88 o
 -45   1  12     1715.33     1663.16     60.70 o
 -43   1  12     2990.00     3043.14     79.40 o
 -41   1  12     2856.65     2835.27     64.08 o
 -39   1  12      743.29      772.96     36.49 o
 -37   1  12     1007.65     1081.18     40.62 o
 -35   1  12     6130.04     6026.35     91.60 o
 -33   1  12       57.26       81.33     19.16 o
 -31   1  12      948.49     1021.05     35.91 o
 -29   1  12     2920.76     2884.83     68.21 o
 -27   1  12     5584.83     5226.36     76.65 o
 -25   1  12    20703.71    20158.92    188.02 o
 -23   1  12     5813.20     5715.18     76.41 o
 -21   1  12     5588.47     5719.12     80.33 o
 -19   1  12    14351.73    14265.22    149.30 o
 -17   1  12     3904.17     4002.11     63.69 o
 -15   1  12     2609.70     2670.44     53.25 o
 -13   1  12    11162.59    10734.79    119.40 o
 -11   1  12     2921.45     2617.13     49.53 o
  -9   1  12      364.01      371.61     22.11 o
  -7   1  12     6221.20     6009.34     75.65 o
  -5   1  12     6847.87     6413.68     79.26 o
  -3   1  12     6252.85     6344.52     81.82 o
  -1   1  12    21081.99    20486.65    218.87 o
   1   1  12     3762.90     3734.93     68.93 o
   3   1  12     2217.46     2283.34     53.30 o
   5   1  12    12107.63    12259.02    148.54 o
   7   1  12     5019.63     4810.81    119.96 o
   9   1  12     2819.83     2805.24     82.12 o
  11   1  12    10876.24    10715.17    177.50 o
  13   1  12     5445.25     5557.43    117.48 o
  15   1  12      411.50      559.93     61.29 o
  17   1  12     3489.17     3582.11     92.57 o
  19   1  12     3254.39     3174.79    125.30 o
  21   1  12      227.37      223.02     46.63 o
  23   1  12     1769.11     1796.31     74.86 o
  25   1  12     4642.85     4736.43    123.36 o
  27   1  12     2503.10     2499.36     78.21 o
  29   1  12     8123.16     8234.22    185.84 o
  31   1  12     4271.80     4131.59    154.04 o
  33   1  12     2520.03     2469.96    118.99 o
  35   1  12     3361.42     3442.13    142.83 o
  37   1  12     3491.91     3257.01    298.83 o
  39   1  12       16.81       10.29     42.68 o
  41   1  12      205.10      194.03     56.85 o
  43   1  12      267.60      291.23     66.77 o
  45   1  12       20.32       30.04     53.31 o
  47   1  12      643.44      759.70    106.15 o
  49   1  12      393.03      351.86     90.17 o
  51   1  12      942.25      837.61     93.58 o
  53   1  12     1617.17     1609.69    189.68 o
  55   1  12      358.25      447.33     81.53 o
  57   1  12      390.78      399.16     79.51 o
 -68   2  12      516.11      279.03     50.73 o
 -66   2  12       81.77      177.07     37.38 o
 -64   2  12      549.92      460.94     46.06 o
 -62   2  12      848.39      695.82     51.57 o
 -60   2  12       56.99       81.23     32.69 o
 -58   2  12     2735.83     2998.92     87.89 o
 -56   2  12     2254.30     2368.32     78.56 o
 -54   2  12       47.36       59.94     28.16 o
 -52   2  12     2933.29     2979.48     83.61 o
 -50   2  12     2719.72     2612.71     77.56 o
 -48   2  12        2.06        4.38     24.21 o
 -46   2  12     5272.02     5691.73    105.50 o
 -44   2  12     4148.18     4662.12    101.28 o
 -42   2  12      706.62      762.79     46.05 o
 -40   2  12     5475.33     5593.72    164.80 o
 -38   2  12     5703.26     5869.33    101.12 o
 -36   2  12     1903.82     2118.40     63.52 o
 -34   2  12    12000.89    12193.26    170.37 o
 -32   2  12     4853.52     4982.85     95.25 o
 -30   2  12     5179.91     5137.48    104.53 o
 -28   2  12    12767.32    12247.26    157.77 o
 -26   2  12    11462.06    11181.67    149.75 o
 -24   2  12     4195.31     4342.93     76.66 o
 -22   2  12    23493.52    22539.91    239.94 o
 -20   2  12     9054.09     9245.45    127.69 o
 -18   2  12      773.67      996.65     38.25 o
 -16   2  12    21488.26    20829.16    197.46 o
 -14   2  12    21057.86    19829.34    188.70 o
 -12   2  12       16.97       76.35     14.84 o
 -10   2  12    27230.16    26247.83    249.71 o
  -8   2  12    20479.22    19338.00    196.57 o
  -6   2  12     1274.23     1343.30     60.48 o
  -4   2  12    38353.35    37177.33    374.28 o
  -2   2  12    10848.58     9904.27    119.14 o
   0   2  12     4193.98     4076.97     70.40 o
   2   2  12     8937.70     8640.54    128.68 o
   4   2  12     1871.38     1915.27     55.20 o
   6   2  12     1116.73     1293.24     43.08 o
   8   2  12     6830.71     6900.75    103.72 o
  10   2  12     4250.94     4211.31     77.80 o
  12   2  12       28.69      112.55     21.22 o
  14   2  12    15877.92    15647.94    207.65 o
  16   2  12     8841.14     8745.29    138.95 o
  18   2  12      158.47      396.10     36.69 o
  20   2  12    19869.35    19595.03    275.72 o
  22   2  12     5070.18     4789.89    107.63 o
  24   2  12      167.49      447.99     45.78 o
  26   2  12     7388.31     7431.04    160.91 o
  28   2  12     2760.70     2654.53     91.37 o
  30   2  12       93.28      127.31     46.12 o
  32   2  12     6520.84     6601.72    189.43 o
  34   2  12     1986.20     2127.83    161.70 o
  36   2  12       42.73      134.00     51.50 o
  38   2  12     3991.29     4002.37    148.76 o
  40   2  12      982.98      902.00     80.18 o
  42   2  12       24.74       86.52     73.09 o
  44   2  12     2942.51     2574.00    123.68 o
  46   2  12      602.39      742.38     67.65 o
  48   2  12      115.27      247.96     50.97 o
  50   2  12     1617.89     1676.59     91.52 o
  52   2  12      397.11      461.63     74.88 o
  54   2  12        2.11       54.79     54.64 o
  56   2  12      745.87      454.26     74.81 o
 -67   3  12       88.94       90.27     49.45 o
 -65   3  12       12.82      107.50     48.44 o
 -63   3  12      257.97      180.39     51.30 o
 -61   3  12      229.76      193.97     49.19 o
 -59   3  12      483.20      427.05     83.34 o
 -57   3  12     1575.35     1677.90     92.88 o
 -55   3  12      311.44      285.68     51.50 o
 -53   3  12      570.98      532.60     58.60 o
 -51   3  12     2653.85     2807.30    106.66 o
 -49   3  12      359.34      327.58     50.91 o
 -47   3  12      155.97      126.04     39.41 o
 -45   3  12     2137.12     2164.11    103.90 o
 -43   3  12      451.75      622.39     53.13 o
 -41   3  12      755.44      743.92     55.45 o
 -39   3  12     7141.31     7457.56    148.26 o
 -37   3  12     1676.87     1555.48     78.67 o
 -35   3  12      640.47      608.47     53.51 o
 -33   3  12    12872.43    12961.10    228.38 o
 -31   3  12     2075.47     2002.54    115.95 o
 -29   3  12     1250.01     1191.19     60.79 o
 -27   3  12    13293.96    12854.79    204.66 o
 -25   3  12       19.47       34.89     23.71 o
 -23   3  12        4.94       82.73     26.76 o
 -21   3  12    20067.28    18963.00    264.36 o
 -19   3  12     1735.73     1630.13     71.10 o
 -17   3  12      389.00      483.85     38.72 o
 -15   3  12    14990.48    14151.65    211.73 o
 -13   3  12      229.15      376.16     34.92 o
 -11   3  12      125.89      120.67     31.22 o
  -9   3  12    15638.42    14901.21    208.88 o
  -7   3  12      228.04      255.71     33.00 o
  -5   3  12     2906.99     2842.74     76.50 o
  -3   3  12    20392.41    18822.97    264.95 o
  -1   3  12      599.71      657.33     46.39 o
   1   3  12      435.05      444.15     40.44 o
   3   3  12    45720.81    43240.91    549.61 o
   5   3  12     2834.45     2894.56     91.46 o
   7   3  12     6320.46     6303.83    138.27 o
   9   3  12    11682.05    11586.29    203.36 o
  11   3  12     1423.96     1529.72     70.68 o
  13   3  12     4263.19     4251.90    124.53 o
  15   3  12    11177.29    11453.03    226.81 o
  17   3  12      110.86      187.76     50.64 o
  19   3  12     4772.99     4819.20    117.40 o
  21   3  12     7167.78     7330.53    150.31 o
  23   3  12        3.24       82.24     31.59 o
  25   3  12      832.90      696.52     84.08 o
  27   3  12     5742.34     6200.99    335.27 o
  29   3  12        1.52       67.34     54.10 o
  31   3  12     1735.07     1533.01    153.61 o
  33   3  12     2358.65     2866.21    154.29 o
  35   3  12      140.51      147.06     64.80 o
  37   3  12     2514.28     2514.97    149.07 o
  39   3  12     3281.55     2953.52    158.72 o
  41   3  12      107.75      285.41     78.80 o
  43   3  12     1926.18     1919.78    142.31 o
  45   3  12     1677.52     1608.94    290.29 o
  47   3  12      135.70       61.13     69.30 o
  49   3  12      371.43      340.12    107.26 o
  51   3  12      675.32      693.53    135.10 o
  53   3  12       90.31       -3.48     78.78 o
 -64   4  12       80.59       54.58     49.09 o
 -62   4  12      299.57      543.58     69.65 o
 -60   4  12      866.56      852.87     77.99 o
 -58   4  12      127.07      157.10     49.70 o
 -56   4  12       79.47      152.49     53.09 o
 -54   4  12      133.26       45.84     40.19 o
 -52   4  12       12.62       -8.12     43.09 o
 -50   4  12      298.13      195.93     53.94 o
 -48   4  12     2222.14     2284.87    117.88 o
 -46   4  12      390.82      447.58     64.17 o
 -44   4  12     1422.68     1598.98     99.77 o
 -42   4  12     6284.00     6942.24    186.80 o
 -40   4  12      537.66      395.01     57.01 o
 -38   4  12     1021.39      947.31     77.94 o
 -36   4  12     5334.71     5119.46    150.84 o
 -34   4  12      254.07      288.37     44.32 o
 -32   4  12     1739.53     1657.74     80.73 o
 -30   4  12     3961.33     3698.53    123.33 o
 -28   4  12      337.69      367.87     47.60 o
 -26   4  12     1498.85     1437.06     95.04 o
 -24   4  12     5698.81     5826.65    142.30 o
 -22   4  12     1205.14     1291.11     93.11 o
 -20   4  12     3247.64     3230.02    147.44 o
 -18   4  12    13514.19    13252.31    231.45 o
 -16   4  12        0.34        8.14     41.69 o
 -14   4  12      496.44      408.24     54.32 o
 -12   4  12    16318.06    15321.18    239.43 o
 -10   4  12       14.89       86.19     28.56 o
  -8   4  12     1517.34     1582.09     74.99 o
  -6   4  12    15703.65    14483.31    229.26 o
  -4   4  12        0.36       88.99     39.97 o
  -2   4  12     1523.50     1676.64    100.74 o
   0   4  12     9146.20     8704.25    193.12 o
   2   4  12       41.84      183.78     33.33 o
   4   4  12     3473.70     3481.22    145.64 o
   6   4  12    17033.17    16895.55    258.17 o
   8   4  12       52.76       94.10     30.52 o
  10   4  12     1661.06     1883.64     82.75 o
  12   4  12    17814.60    17112.45    279.16 o
  14   4  12       60.58      206.28     42.60 o
  16   4  12      999.57     1017.94     73.98 o
  18   4  12     7493.07     7176.65    206.78 o
  20   4  12      282.31      229.90     57.91 o
  22   4  12      294.75      230.20     86.48 o
  24   4  12     4935.81     4938.11    170.49 o
  26   4  12        1.52      113.09     53.58 o
  28   4  12      723.92      668.25     67.70 o
  30   4  12     5326.80     5285.78    180.66 o
  32   4  12      362.96      359.42    131.62 o
  34   4  12      991.48      944.74    182.87 o
  36   4  12     1498.96     1373.68    125.44 o
  38   4  12      116.92       98.86     96.66 o
  40   4  12       82.63       89.17     69.55 o
  42   4  12     1123.31     1211.94    208.98 o
  44   4  12      903.56      885.70    114.71 o
  46   4  12      305.25      184.00     79.61 o
  48   4  12     1307.94     1373.49    223.37 o
  50   4  12      789.73      873.00    130.99 o
 -59   5  12     2105.94     2277.27    133.86 o
 -57   5  12       46.40       62.09     57.09 o
 -55   5  12     1474.41     1537.63    111.27 o
 -53   5  12     2590.34     2405.63    130.43 o
 -51   5  12      118.80      157.69     58.27 o
 -49   5  12     1462.81     1462.70    103.47 o
 -47   5  12     1788.03     1698.62    108.06 o
 -45   5  12      291.74      268.00     56.92 o
 -43   5  12      528.13      381.70     63.57 o
 -41   5  12     1168.67     1262.47     91.65 o
 -39   5  12      522.03      430.17    102.36 o
 -37   5  12     1580.58     1423.38    105.45 o
 -35   5  12     4627.67     5110.52    178.59 o
 -33   5  12      144.85       93.39     65.79 o
 -31   5  12     5924.35     5941.71    215.31 o
 -29   5  12     4391.47     4100.87    208.10 o
 -27   5  12      232.60      111.73     42.79 o
 -25   5  12     8339.05     8300.09    198.44 o
 -23   5  12     3276.58     3182.28    131.61 o
 -21   5  12      848.24      894.91     69.00 o
 -19   5  12     9251.17     9272.43    254.23 o
 -17   5  12     3828.80     3828.08    132.75 o
 -15   5  12      663.89      664.55     67.42 o
 -13   5  12    11897.67    11424.65    220.72 o
 -11   5  12     8100.18     7708.34    173.07 o
  -9   5  12      364.92      382.11     48.86 o
  -7   5  12    13270.11    12521.98    232.82 o
  -5   5  12     4211.09     4182.11    122.51 o
  -3   5  12      637.95      613.62     57.75 o
  -1   5  12    13251.91    12797.21    236.65 o
   1   5  12     3486.13     3648.42    115.35 o
   3   5  12     2653.82     2830.67    102.62 o
   5   5  12     8550.41     8548.09    184.85 o
   7   5  12     1405.93     1370.56     78.15 o
   9   5  12     1135.29     1241.94     76.24 o
  11   5  12     6451.61     6541.09    211.67 o
  13   5  12     5073.81     5172.74    159.44 o
  15   5  12     1064.17     1217.99     88.23 o
  17   5  12     5699.80     5869.26    197.83 o
  19   5  12     4584.22     4289.18    167.52 o
  21   5  12       17.87       65.15     47.00 o
  23   5  12     5459.94     5435.71    190.51 o
  25   5  12     2229.84     2326.48    132.19 o
  27   5  12       78.10      202.16     51.22 o
  29   5  12     3063.19     3445.44    132.28 o
  31   5  12     1625.00     1702.09    122.20 o
  33   5  12       83.45      125.60     66.00 o
  35   5  12     2302.24     2269.27    217.80 o
  37   5  12     1988.71     1661.99    241.41 o
  39   5  12        1.51       -3.80    102.83 o
  41   5  12     1185.29     1062.12    221.47 o
  43   5  12      834.23      670.75    186.99 o
  45   5  12       65.71       50.31    125.92 o
  47   5  12      182.56      134.46     84.34 o
 -54   6  12      240.17      197.07     82.97 o
 -52   6  12     1593.57     1707.96    176.55 o
 -50   6  12      458.89      447.62     84.68 o
 -48   6  12      174.22      255.32     71.14 o
 -46   6  12     1116.32      973.15    105.92 o
 -44   6  12      555.74      558.10     83.54 o
 -42   6  12     1000.89     1042.91    110.02 o
 -40   6  12     3187.00     3523.49    162.69 o
 -38   6  12      665.48      522.76     79.51 o
 -36   6  12      224.28      255.30     65.02 o
 -34   6  12     2713.34     2769.28    169.00 o
 -32   6  12        5.38      142.10     51.33 o
 -30   6  12       80.55      191.61     84.30 o
 -28   6  12     3818.91     3852.68    156.14 o
 -26   6  12       10.08      105.36     50.24 o
 -24   6  12       75.45       38.06     46.31 o
 -22   6  12     2321.27     2568.24    145.00 o
 -20   6  12     1699.46     1800.91    123.77 o
 -18   6  12     2296.87     2330.68    136.45 o
 -16   6  12     4962.33     4828.76    183.47 o
 -14   6  12     1980.58     2214.75    130.48 o
 -12   6  12      342.12      288.96     52.26 o
 -10   6  12     4174.70     4061.04    139.64 o
  -8   6  12      665.43      706.63     66.62 o
  -6   6  12        1.68       26.30     35.44 o
  -4   6  12     2626.37     2365.33    103.61 o
  -2   6  12      696.28      536.04     60.04 o
   0   6  12     1105.41     1011.85     75.12 o
   2   6  12     4384.86     4267.51    149.52 o
   4   6  12     2559.07     2687.31    154.72 o
   6   6  12     1489.58     1396.56     97.58 o
   8   6  12      973.62     1144.10     92.24 o
  10   6  12     2209.98     2122.40    135.22 o
  12   6  12      334.29      385.14     64.19 o
  14   6  12      698.47      771.08     81.27 o
  16   6  12     1721.60     1657.02    107.64 o
  18   6  12       30.90       18.09     40.93 o
  20   6  12      993.45     1103.96    109.83 o
  22   6  12     2965.64     3010.07    154.89 o
  24   6  12      396.91      561.12     84.82 o
  26   6  12     2127.32     2208.56    120.04 o
  28   6  12     2006.55     2164.78    119.98 o
  30   6  12      108.89      143.82     54.25 o
  32   6  12      102.93       64.32     60.84 o
  34   6  12      641.04      402.51     82.08 o
  36   6  12      265.06      212.82    123.62 o
  38   6  12      161.21      100.87     65.50 o
  40   6  12     1008.24     1185.40    148.03 o
 -45   7  12     1839.51     1671.97    161.14 o
 -43   7  12       26.05      105.87     76.87 o
 -41   7  12       68.90       -4.26     66.05 o
 -39   7  12     3082.64     3102.33    291.91 o
 -37   7  12       15.04       30.84     52.93 o
 -35   7  12      243.77      237.68     60.69 o
 -33   7  12     5306.01     5459.82    196.31 o
 -31   7  12      120.57      131.52     61.17 o
 -29   7  12      383.71      333.00     73.90 o
 -27   7  12     6864.96     6905.47    428.86 o
 -25   7  12       96.74      152.66     61.47 o
 -23   7  12      114.38      169.85     63.02 o
 -21   7  12     5932.84     5974.20    220.03 o
 -19   7  12       23.51       29.40     48.17 o
 -17   7  12      129.09       77.83     55.29 o
 -15   7  12     5236.67     5107.83    338.72 o
 -13   7  12        1.72       70.15     53.97 o
 -11   7  12      150.70      149.06     52.65 o
  -9   7  12     8263.07     8630.98    238.15 o
  -7   7  12       74.94       95.03     48.04 o
  -5   7  12       13.59       65.11     44.69 o
  -3   7  12     7885.96     8128.06    221.90 o
  -1   7  12       11.68       19.09     41.92 o
   1   7  12      321.79      292.40     60.50 o
   3   7  12     7065.24     7063.08    208.31 o
   5   7  12       10.71       86.62     48.07 o
   7   7  12      232.35      281.93     83.47 o
   9   7  12     5244.79     5187.61    177.65 o
  11   7  12      470.02      478.80     72.22 o
  13   7  12      694.99      729.62     83.31 o
  15   7  12     4197.95     4072.96    205.48 o
  17   7  12      158.96      185.00     58.79 o
  19   7  12      233.80      274.18     62.82 o
  21   7  12     2331.10     2392.97    133.53 o
  23   7  12       14.51       40.80     44.66 o
  25   7  12      296.39      273.36     57.72 o
  27   7  12     2164.66     2393.97    160.84 o
  29   7  12       16.71       37.18     47.99 o
  31   7  12      216.34      230.53     74.52 o
  33   7  12      956.74      919.08    111.35 o
 -34   8  12      126.90      131.57     87.89 o
 -32   8  12     1810.87     1738.04    275.73 o
 -30   8  12      140.40      210.59     95.42 o
 -28   8  12      204.35      146.72     69.14 o
 -26   8  12     1551.42     1466.14    133.00 o
 -24   8  12      191.47      327.47     82.41 o
 -22   8  12      298.19      314.47     78.84 o
 -20   8  12     1269.90     1322.91    210.35 o
 -18   8  12      196.37      198.38     94.48 o
 -16   8  12      441.23      586.71    100.78 o
 -14   8  12     1649.41     1621.19    133.98 o
 -12   8  12      845.58      870.36    107.65 o
 -10   8  12      657.24      721.93     87.64 o
  -8   8  12      880.54      935.89    109.33 o
  -6   8  12       86.87      117.18     54.77 o
  -4   8  12      254.24      230.84     62.74 o
  -2   8  12     1081.79     1287.32    106.96 o
   0   8  12      571.10      604.66     82.75 o
   2   8  12      375.76      353.79     70.20 o
   4   8  12      588.25      664.89     85.08 o
   6   8  12      377.83      376.64     72.32 o
   8   8  12      509.94      351.18     84.07 o
  10   8  12      550.38      729.84     89.33 o
  12   8  12      573.44      421.24     84.39 o
  14   8  12      766.84      790.82     92.91 o
  16   8  12       69.75      109.15     59.35 o
  18   8  12      338.89      334.59     72.24 o
  20   8  12     1020.99      992.25     89.63 o
 -69   1  13       16.31        2.74     33.23 o
 -67   1  13      382.29      274.42     42.59 o
 -65   1  13       43.48       83.29     35.45 o
 -63   1  13        5.63       25.21     31.75 o
 -61   1  13      225.74      231.81     39.74 o
 -59   1  13      241.58      227.20     40.47 o
 -57   1  13      263.60      220.15     37.56 o
 -55   1  13      316.69      290.24     40.12 o
 -53   1  13      384.21      370.32     35.16 o
 -51   1  13      353.56      262.10     31.52 o
 -49   1  13     1341.03     1365.73     53.25 o
 -47   1  13     1301.17     1286.14     51.10 o
 -45   1  13      323.84      366.48     32.75 o
 -43   1  13     4651.62     4931.29     88.87 o
 -41   1  13      218.04      133.51     24.63 o
 -39   1  13     1119.06     1238.71     45.15 o
 -37   1  13     2675.71     3005.32     64.33 o
 -35   1  13     3239.40     3173.05     70.70 o
 -33   1  13      954.76     1093.78     40.87 o
 -31   1  13    10906.69    10977.21    128.94 o
 -29   1  13     2447.36     2587.29     54.09 o
 -27   1  13        9.74       35.30     24.02 o
 -25   1  13    28872.23    28221.53    249.18 o
 -23   1  13     3971.47     4042.60     64.20 o
 -21   1  13      743.45      921.47     34.03 o
 -19   1  13    17224.22    17386.53    176.80 o
 -17   1  13     7038.88     6618.37     89.08 o
 -15   1  13     6805.05     6371.81    136.57 o
 -13   1  13     7225.88     7256.46     93.79 o
 -11   1  13    16394.61    15784.37    161.56 o
  -9   1  13     6380.21     6213.37     83.79 o
  -7   1  13    23223.76    22895.21    215.37 o
  -5   1  13    12373.95    12339.01    163.11 o
  -3   1  13      639.48      619.22     28.59 o
  -1   1  13    23091.77    22239.77    219.92 o
   1   1  13     7983.56     7846.96    111.32 o
   3   1  13     1293.96     1421.43     49.01 o
   5   1  13    15755.80    15376.04    193.17 o
   7   1  13    10514.51    10755.89    179.58 o
   9   1  13     1332.45     1262.38     57.35 o
  11   1  13    17323.23    17289.77    255.83 o
  13   1  13     2697.02     2532.25     71.83 o
  15   1  13      374.55      341.25     34.50 o
  17   1  13     7159.93     7279.00    131.61 o
  19   1  13     2004.18     2316.41     75.17 o
  21   1  13       89.40       38.86     27.44 o
  23   1  13     3864.65     4283.80    134.64 o
  25   1  13     3460.08     3659.21    125.66 o
  27   1  13      323.19      345.74     59.90 o
  29   1  13     1599.60     1874.14    107.62 o
  31   1  13     5807.16     5812.57    191.34 o
  33   1  13      265.32      291.82     62.70 o
  35   1  13      804.46      971.31     89.02 o
  37   1  13      450.50      527.07     95.39 o
  39   1  13        3.60      -28.84     41.50 o
  41   1  13       10.13       41.02     49.46 o
  43   1  13     1018.64      854.73     92.44 o
  45   1  13       37.02       51.99     53.60 o
  47   1  13      267.15      333.61     68.97 o
  49   1  13        3.31       68.96     55.32 o
  51   1  13      140.85      194.66     64.92 o
  53   1  13      252.92      215.08    104.25 o
  55   1  13       11.76      113.54     62.88 o
 -68   2  13       49.26       58.00     43.35 o
 -66   2  13       23.32       24.45     39.20 o
 -64   2  13       54.64       16.78     32.76 o
 -62   2  13       36.52       38.42     31.25 o
 -60   2  13      538.36      558.18     58.37 o
 -58   2  13       16.68       13.08     28.69 o
 -56   2  13       93.11      120.82     32.70 o
 -54   2  13      369.22      417.10     42.72 o
 -52   2  13        1.05       16.86     27.63 o
 -50   2  13        0.61       29.53     26.15 o
 -48   2  13      214.97      260.20     32.80 o
 -46   2  13      473.93      385.53     36.71 o
 -44   2  13        3.91       -8.01     22.20 o
 -42   2  13      285.04      307.01     32.44 o
 -40   2  13      935.43     1044.98     53.18 o
 -38   2  13      718.24      774.72     41.91 o
 -36   2  13     2569.88     2609.34     74.73 o
 -34   2  13      882.37      976.39     43.47 o
 -32   2  13      128.83       96.67     22.44 o
 -30   2  13       96.82       78.36     15.96 o
 -28   2  13     1423.84     1332.78     43.89 o
 -26   2  13       98.43      129.05     18.83 o
 -24   2  13      270.85      316.21     22.39 o
 -22   2  13     5043.93     4809.75     75.56 o
 -20   2  13      263.84      271.21     20.63 o
 -18   2  13      227.60      292.42     20.76 o
 -16   2  13       19.34       14.41     13.42 o
 -14   2  13    10520.52    10157.70    169.68 o
 -12   2  13     3024.46     2655.78     51.91 o
 -10   2  13     1458.33     1513.41     47.18 o
  -8   2  13      676.87      652.71     34.45 o
  -6   2  13     1052.07     1077.66     34.14 o
  -4   2  13     2514.26     2430.94     58.92 o
  -2   2  13      596.76      492.99     24.18 o
   0   2  13      274.27      228.84     20.28 o
   2   2  13     4124.04     4169.76     83.97 o
   4   2  13      564.69      625.92     36.52 o
   6   2  13      832.73      912.91     42.76 o
   8   2  13      233.71      242.46     27.62 o
  10   2  13     3691.56     3491.57     78.02 o
  12   2  13        4.72       30.91     20.87 o
  14   2  13     2526.50     2673.74     66.59 o
  16   2  13       50.48       44.69     23.01 o
  18   2  13      232.17      218.79     36.90 o
  20   2  13     1335.01     1430.43     68.11 o
  22   2  13      120.87      130.42     33.83 o
  24   2  13       45.62      -14.00     27.88 o
  26   2  13      286.21      289.12     42.30 o
  28   2  13     1591.91     1557.56     93.21 o
  30   2  13       40.89       15.74     32.09 o
  32   2  13        5.24       27.11     38.00 o
  34   2  13      522.01      483.47     58.09 o
  36   2  13        1.05       51.73     42.68 o
  38   2  13       54.38       64.71     44.86 o
  40   2  13      304.39      287.12     74.04 o
  42   2  13      157.13      112.31     51.38 o
  44   2  13      150.34      152.59     46.88 o
  46   2  13       21.84       94.53     49.98 o
  48   2  13        1.91      -34.88     47.26 o
  50   2  13      196.68       27.11     52.46 o
  52   2  13       20.74      109.09     72.93 o
  54   2  13       27.42       33.26     53.30 o
 -65   3  13        1.94       21.48     43.71 o
 -63   3  13       80.30       40.28     44.96 o
 -61   3  13      303.79      227.07     52.81 o
 -59   3  13       44.00       11.27     38.16 o
 -57   3  13      542.68      518.35     63.85 o
 -55   3  13      518.43      496.29     61.65 o
 -53   3  13      520.99      454.65     59.03 o
 -51   3  13      763.33      644.58     65.04 o
 -49   3  13      237.07      203.48     46.18 o
 -47   3  13     1413.96     1461.47     82.75 o
 -45   3  13     1389.71     1551.44     91.04 o
 -43   3  13      719.76      747.57     60.06 o
 -41   3  13      591.33      540.51     51.17 o
 -39   3  13      970.63      974.16     61.36 o
 -37   3  13     3064.28     2886.85     89.43 o
 -35   3  13      312.94      306.48     45.40 o
 -33   3  13      143.42      152.93     35.00 o
 -31   3  13     6530.65     6776.73    142.30 o
 -29   3  13     1168.08     1082.86     59.96 o
 -27   3  13     3575.41     3625.54    108.77 o
 -25   3  13     4085.00     4187.00    142.29 o
 -23   3  13     7357.34     6959.62    142.27 o
 -21   3  13      179.99      198.59     38.94 o
 -19   3  13     8192.08     8012.48    163.51 o
 -17   3  13     4929.71     4567.37    108.85 o
 -15   3  13      138.69      173.07     30.46 o
 -13   3  13     9640.48     9147.62    183.51 o
 -11   3  13     2716.05     2609.00    107.49 o
  -9   3  13      195.67      155.09     36.48 o
  -7   3  13     5605.29     5372.56    111.06 o
  -5   3  13    14358.50    13400.80    196.95 o
  -3   3  13     4038.57     3881.98     92.65 o
  -1   3  13     4821.94     4636.86    177.51 o
   1   3  13     7284.17     6928.43    139.16 o
   3   3  13       79.38      167.96     31.81 o
   5   3  13    11704.94    11494.31    204.63 o
   7   3  13     5079.12     5477.67    161.07 o
   9   3  13      378.02      454.36     47.05 o
  11   3  13    10692.96    10549.71    195.05 o
  13   3  13     2566.16     2666.96     91.32 o
  15   3  13        0.93       -0.34     25.19 o
  17   3  13     4988.97     5238.73    124.62 o
  19   3  13     2682.17     2879.71    120.01 o
  21   3  13      184.27      193.10     38.79 o
  23   3  13     3544.97     3638.84    126.59 o
  25   3  13     1906.50     1949.22    103.70 o
  27   3  13      379.05      488.57     66.69 o
  29   3  13     1335.83     1412.78    116.37 o
  31   3  13     1103.87     1238.70    112.63 o
  33   3  13       23.12       39.06     79.26 o
  35   3  13     1280.29     1281.06    284.91 o
  37   3  13      611.32      643.99    124.50 o
  39   3  13       26.65      -51.31     57.01 o
  41   3  13      863.16      727.69    104.86 o
  43   3  13       97.45       61.62     69.01 o
  45   3  13        6.48       61.38     84.79 o
  47   3  13      267.70      215.78     99.98 o
  49   3  13      142.55      104.72     90.80 o
  51   3  13        0.88       50.62     84.48 o
 -62   4  13       14.90       22.40     47.04 o
 -60   4  13      127.66      187.21     53.41 o
 -58   4  13      671.99      762.65     93.13 o
 -56   4  13       47.16       57.14     43.89 o
 -54   4  13      492.37      545.81     80.37 o
 -52   4  13       65.37       16.90     45.91 o
 -50   4  13       79.06       38.13     46.81 o
 -48   4  13      473.17      509.10     72.21 o
 -46   4  13     1394.80     1600.41    102.20 o
 -44   4  13       44.13       31.77     44.02 o
 -42   4  13      216.72      309.75     55.66 o
 -40   4  13     3793.16     4146.98    141.80 o
 -38   4  13        3.87       58.88     39.69 o
 -36   4  13      501.64      497.19     60.19 o
 -34   4  13     3703.48     3680.07    115.76 o
 -32   4  13       42.36       55.80     39.49 o
 -30   4  13      594.77      630.95     65.57 o
 -28   4  13     3663.24     3406.88    153.90 o
 -26   4  13        7.33        7.26     31.84 o
 -24   4  13     1011.24      889.84     63.35 o
 -22   4  13     4627.25     4726.93    131.20 o
 -20   4  13      129.74       89.12     33.23 o
 -18   4  13      564.67      639.96     65.61 o
 -16   4  13     2578.37     2584.60    110.07 o
 -14   4  13     2910.84     3021.42    222.72 o
 -12   4  13     2284.30     1719.45     73.95 o
 -10   4  13     6925.51     6806.25    145.13 o
  -8   4  13     1612.48     1458.90     69.79 o
  -6   4  13      345.46      315.24     40.49 o
  -4   4  13     5151.92     5079.79    144.98 o
  -2   4  13     3121.60     2885.71     92.69 o
   0   4  13     2379.33     2232.23     83.09 o
   2   4  13     3920.84     3775.41    105.25 o
   4   4  13     3114.02     3093.37     95.78 o
   6   4  13      134.33      113.72     33.56 o
   8   4  13     2960.91     3023.07    101.66 o
  10   4  13     2339.32     2279.21    101.24 o
  12   4  13      123.29      122.91     36.39 o
  14   4  13     9774.19     9945.17    199.15 o
  16   4  13      591.40      610.41     57.87 o
  18   4  13       51.00       25.56     44.33 o
  20   4  13      845.00      833.02     84.03 o
  22   4  13     4532.38     4390.79    183.66 o
  24   4  13      253.20      292.69     64.90 o
  26   4  13      292.74      388.51     67.33 o
  28   4  13     2108.94     2049.96    384.73 o
  30   4  13        0.89      155.98    108.21 o
  32   4  13      392.98      145.54    113.90 o
  34   4  13      947.84      925.12    305.16 o
  36   4  13       85.17      143.04     73.79 o
  38   4  13      290.13      250.90     82.79 o
  40   4  13      850.23      729.48    108.12 o
  42   4  13        7.24       30.03     67.47 o
  44   4  13       91.70      160.97     79.73 o
  46   4  13      381.68      221.67     84.71 o
  48   4  13        0.71      -22.94     70.75 o
 -57   5  13      124.84      164.56     61.80 o
 -55   5  13      770.83      963.34     96.68 o
 -53   5  13       76.46       79.54     57.59 o
 -51   5  13       51.98       52.22     52.50 o
 -49   5  13      545.20      508.52     73.42 o
 -47   5  13       37.42       13.33     45.99 o
 -45   5  13        5.21       23.32     41.74 o
 -43   5  13       57.26        1.07     46.95 o
 -41   5  13     1401.90     1268.38    106.12 o
 -39   5  13       20.22      -12.21     45.20 o
 -37   5  13     1813.92     1868.07    118.91 o
 -35   5  13      108.12      196.08     55.70 o
 -33   5  13       13.80       40.63     44.87 o
 -31   5  13     1871.51     2218.05    120.73 o
 -29   5  13        3.69       13.35     42.02 o
 -27   5  13       57.70       57.59     43.93 o
 -25   5  13     2417.34     2248.08    117.07 o
 -23   5  13       52.17       66.44     48.02 o
 -21   5  13       53.57       70.76     47.79 o
 -19   5  13     2791.89     2492.57    131.50 o
 -17   5  13     1368.89     1149.07     84.85 o
 -15   5  13        0.89       88.31     38.46 o
 -13   5  13     2678.88     2562.82    101.30 o
 -11   5  13      570.74      491.81     56.75 o
  -9   5  13      300.65      281.65     47.31 o
  -7   5  13     1620.09     1743.75     90.13 o
  -5   5  13      124.46       95.88     36.28 o
  -3   5  13     1080.10      940.45     69.20 o
  -1   5  13      996.13      867.60     69.77 o
   1   5  13      935.31      875.62     67.21 o
   3   5  13      370.41      303.29     47.71 o
   5   5  13     2499.97     2146.63    102.82 o
   7   5  13      151.84      106.88     36.32 o
   9   5  13      137.05      144.12     39.44 o
  11   5  13     1337.19     1208.77     99.92 o
  13   5  13     2564.99     2302.39    211.71 o
  15   5  13       12.35       41.31     46.85 o
  17   5  13     1310.52     1216.45     93.73 o
  19   5  13      855.35      919.06     83.04 o
  21   5  13       11.57       64.61     50.72 o
  23   5  13      322.68      201.34     61.41 o
  25   5  13      493.95      542.28     78.69 o
  27   5  13        5.41       68.12     49.01 o
  29   5  13      306.14      308.36     60.21 o
  31   5  13      255.51      210.09     74.12 o
  33   5  13       25.93      -10.54     71.79 o
  35   5  13       14.78     -145.86     92.70 o
  37   5  13     1703.46     1358.58    227.17 o
  39   5  13       59.99      268.30    149.34 o
  41   5  13      424.18      415.10    166.10 o
  43   5  13      351.10      151.23    136.68 o
 -52   6  13      432.80      353.96     80.74 o
 -50   6  13      312.45      289.85     78.11 o
 -48   6  13     1228.29     1546.58    126.35 o
 -46   6  13      452.57      483.67    136.79 o
 -44   6  13     1028.07     1157.34    174.80 o
 -42   6  13      888.67     1027.16    104.59 o
 -40   6  13      319.64      355.65     73.68 o
 -38   6  13      914.00      849.58     95.21 o
 -36   6  13     1201.84     1158.15    102.88 o
 -34   6  13     3891.21     4169.08    192.18 o
 -32   6  13      283.89      274.26     66.71 o
 -30   6  13      671.65      655.69    106.46 o
 -28   6  13     6290.88     6082.43    262.94 o
 -26   6  13     2239.78     1916.65    158.55 o
 -24   6  13     2129.76     2061.88    136.09 o
 -22   6  13     5406.60     5540.37    205.04 o
 -20   6  13     4221.16     4321.57    178.98 o
 -18   6  13     1867.98     1688.45    168.86 o
 -16   6  13     5242.37     5050.99    191.27 o
 -14   6  13     2140.56     2562.07    233.13 o
 -12   6  13      761.33      777.76     79.54 o
 -10   6  13     5859.50     5467.10    171.73 o
  -8   6  13     3141.48     3005.89    131.63 o
  -6   6  13     2425.41     2469.56    121.55 o
  -4   6  13     3584.93     3683.18    140.80 o
  -2   6  13     3854.27     3697.25    126.20 o
   0   6  13     1096.37      938.61     76.91 o
   2   6  13     5627.50     5770.41    232.86 o
   4   6  13     2206.87     2183.58    116.98 o
   6   6  13      168.73      123.25     47.50 o
   8   6  13     4568.02     4588.22    160.11 o
  10   6  13      357.49      263.74     58.05 o
  12   6  13        3.68       43.51     42.65 o
  14   6  13     2980.22     3207.75    160.97 o
  16   6  13     1517.03     1753.92    111.07 o
  18   6  13        4.03      -44.39     42.08 o
  20   6  13      967.98      955.02    102.98 o
  22   6  13      441.46      340.60     62.89 o
  24   6  13       11.14      -32.50     44.62 o
  26   6  13     1425.75     1528.48    129.88 o
  28   6  13     1058.79      943.57     89.87 o
  30   6  13        0.02       14.38     47.22 o
  32   6  13      272.26      275.99    101.07 o
  34   6  13      518.92      426.01     83.61 o
  36   6  13        9.15      115.56     67.50 o
  38   6  13      488.77      367.33    161.67 o
 -43   7  13       26.56      114.15     65.26 o
 -41   7  13      653.48     1001.63    108.72 o
 -39   7  13       37.50       70.00     58.66 o
 -37   7  13        2.81       -6.41     47.15 o
 -35   7  13      214.74       69.30     63.58 o
 -33   7  13       98.43      104.70     63.36 o
 -31   7  13       44.04      129.30     64.00 o
 -29   7  13      264.99      324.97     80.10 o
 -27   7  13       80.14       83.30     60.09 o
 -25   7  13      116.41       84.88     56.97 o
 -23   7  13      156.98      118.94     58.67 o
 -21   7  13      162.54      138.45     56.07 o
 -19   7  13        5.49       44.74     51.47 o
 -17   7  13      411.09      332.01     73.76 o
 -15   7  13      354.17      301.91     69.56 o
 -13   7  13        0.63       13.82     49.17 o
 -11   7  13      215.54      165.94     54.72 o
  -9   7  13        1.59        3.79     55.99 o
  -7   7  13      128.00      123.07     49.97 o
  -5   7  13       94.12      135.17     50.39 o
  -3   7  13       36.74       60.93     45.34 o
  -1   7  13       32.77        9.75     41.84 o
   1   7  13       55.29      112.20     47.55 o
   3   7  13        6.56       -8.51     40.63 o
   5   7  13        0.46        7.79     43.41 o
   7   7  13        5.47       16.74     42.34 o
   9   7  13       12.40       44.88     46.79 o
  11   7  13       54.19       61.54     49.80 o
  13   7  13       89.62       42.15     48.68 o
  15   7  13       40.00       59.49     49.93 o
  17   7  13       27.86       40.71     49.39 o
  19   7  13       83.26       64.56     74.17 o
  21   7  13       20.99       43.86     50.30 o
  23   7  13      155.07      171.27     52.66 o
  25   7  13      108.34      104.71     51.45 o
  27   7  13        1.43       57.55     48.04 o
  29   7  13      106.24       96.64     56.39 o
 -30   8  13       11.16       56.51     67.88 o
 -28   8  13     2140.35     2204.92    157.43 o
 -26   8  13      173.25      172.50     77.24 o
 -24   8  13       56.82      104.05     66.31 o
 -22   8  13     2836.65     3307.60    185.74 o
 -20   8  13      654.05      671.25    111.61 o
 -18   8  13      111.06      142.44     67.99 o
 -16   8  13     3343.99     3477.66    186.12 o
 -14   8  13      789.49      884.71    152.82 o
 -12   8  13      236.00      264.90     73.01 o
 -10   8  13     2095.99     2186.33    152.05 o
  -8   8  13     2368.17     2418.86    183.63 o
  -6   8  13      127.11      132.26     57.83 o
  -4   8  13     2303.66     2249.05    223.27 o
  -2   8  13     1157.97     1129.99    105.62 o
   0   8  13       99.77      169.55     59.28 o
   2   8  13     4194.23     4107.96    193.99 o
   4   8  13     2092.03     2132.17    149.38 o
   6   8  13      596.43      621.51     87.36 o
   8   8  13     3985.00     4125.95    287.75 o
  10   8  13     1554.03     1460.74    118.25 o
  12   8  13      215.35      284.00     69.47 o
  14   8  13     2498.33     2716.52    197.14 o
  16   8  13     2371.74     2379.22    141.14 o
 -68   0  14      110.33       78.10     59.99 o
 -66   0  14      242.69      240.40     67.85 o
 -64   0  14      576.45      509.02     90.15 o
 -62   0  14       53.04      110.46     43.80 o
 -60   0  14     1347.71     1594.55     98.00 o
 -58   0  14     2532.97     2725.12    114.00 o
 -56   0  14       24.76       77.43     38.89 o
 -54   0  14     1681.25     1669.34     87.19 o
 -52   0  14     4418.51     4536.64    135.07 o
 -50   0  14       62.85      101.45     39.51 o
 -48   0  14     2388.61     2599.43    133.98 o
 -46   0  14     4165.57     4366.24    127.75 o
 -44   0  14      155.93      241.01     42.55 o
 -42   0  14     2817.79     2781.75     99.93 o
 -40   0  14     5012.45     5241.70    195.91 o
 -38   0  14      476.41      641.42     55.14 o
 -36   0  14     9284.47     9199.07    169.64 o
 -34   0  14     8916.14     9105.65    167.01 o
 -32   0  14     1009.62     1115.02     57.73 o
 -30   0  14     3325.63     3450.99     92.40 o
 -28   0  14    12037.08    12287.84    199.43 o
 -26   0  14       82.15      114.13     26.40 o
 -24   0  14     1509.44     1624.32    104.06 o
 -22   0  14    13117.54    13333.09    284.54 o
 -20   0  14       11.96       15.83     21.39 o
 -18   0  14     7736.85     8048.87    171.54 o
 -16   0  14     6331.73     6337.29    122.85 o
 -14   0  14     5947.88     5644.49    134.80 o
 -12   0  14    20724.53    20958.13    323.77 o
 -10   0  14    13029.53    12788.53    246.58 o
  -8   0  14     2863.55     3167.17     94.50 o
  -6   0  14    21012.89    19632.57    312.81 o
  -4   0  14    17542.61    16589.57    244.96 o
  -2   0  14      811.15      946.16     83.04 o
   0   0  14    20754.80    20635.21    370.82 o
   2   0  14    14693.93    14726.14    286.60 o
   4   0  14       37.59      127.74     45.06 o
   6   0  14    14747.38    14957.40    366.32 o
   8   0  14     4317.68     4375.86    166.51 o
  10   0  14     7561.62     7625.06    234.68 o
  12   0  14    17776.53    18559.78    437.99 o
  14   0  14     3482.73     3899.34    161.39 o
  16   0  14     3492.18     3793.10    161.80 o
  18   0  14    29337.43    29787.29    644.49 o
  20   0  14     7205.22     7840.87    251.98 o
  22   0  14     4924.93     4841.46    273.52 o
  24   0  14     8039.13     8641.44    646.54 o
  26   0  14      798.01      778.63    109.15 o
  28   0  14     1373.07     1900.87    153.13 o
  30   0  14     5460.25     5794.35    274.63 o
  32   0  14     1406.73     1593.34    153.45 o
  34   0  14        4.72       45.24     70.24 o
  36   0  14     8573.77     8024.58    348.34 o
  38   0  14     5117.21     4762.61    262.29 o
  40   0  14        8.48      214.20     93.02 o
  42   0  14    11079.82    10499.38    423.33 o
  44   0  14     2291.37     2381.46    189.52 o
  46   0  14      730.85      624.87    126.56 o
  48   0  14      232.79      173.70     92.39 o
  50   0  14      179.68      193.63     98.40 o
  52   0  14       24.63       -9.81     74.35 o
  54   0  14      341.56      176.55     98.71 o
 -67   1  14      598.71      530.77     51.39 o
 -65   1  14      437.90      328.22     45.36 o
 -63   1  14      525.57      608.32     53.73 o
 -61   1  14      445.45      538.19     49.27 o
 -59   1  14      243.73      202.17     40.06 o
 -57   1  14      282.04      279.93     41.08 o
 -55   1  14      154.95      220.14     38.00 o
 -53   1  14      997.47      950.97     48.51 o
 -51   1  14      862.55     1049.33     63.60 o
 -49   1  14        4.46       22.44     23.66 o
 -47   1  14     2967.74     2846.40     71.72 o
 -45   1  14     1564.47     1658.68     56.66 o
 -43   1  14     1264.23     1260.29     50.78 o
 -41   1  14     2782.34     2902.15     66.22 o
 -39   1  14     2166.26     2307.50     59.27 o
 -37   1  14     1455.21     1381.60     47.53 o
 -35   1  14     4971.65     4862.08     84.61 o
 -33   1  14     3780.78     3829.12     72.89 o
 -31   1  14      676.66      747.02     36.31 o
 -29   1  14     5740.21     5896.07     87.38 o
 -27   1  14      772.89      825.81     34.27 o
 -25   1  14       18.34       92.83     18.72 o
 -23   1  14     9161.88     8807.66    106.00 o
 -21   1  14     3994.61     3696.49     65.91 o
 -19   1  14     3637.50     3524.80     66.49 o
 -17   1  14     9274.09     8938.59    117.15 o
 -15   1  14     1201.30     1201.20     38.39 o
 -13   1  14     5172.20     5049.96     86.21 o
 -11   1  14    13262.18    12827.59    141.02 o
  -9   1  14     4540.59     4647.77     93.43 o
  -7   1  14      989.17     1132.68     41.02 o
  -5   1  14     3735.11     3819.96     68.16 o
  -3   1  14       31.18       99.16     19.03 o
  -1   1  14     4073.99     4229.15     76.18 o
   1   1  14    10947.59    11228.57    156.44 o
   3   1  14     2267.07     2365.30     79.73 o
   5   1  14     5144.41     4963.14    110.99 o
   7   1  14     7181.10     6896.20    136.89 o
   9   1  14     2272.74     2340.67     76.00 o
  11   1  14     2039.91     1989.19     65.44 o
  13   1  14     6766.12     6736.14    152.84 o
  15   1  14     1193.70     1258.86     56.23 o
  17   1  14     1244.56     1415.68     60.39 o
  19   1  14     3217.08     3421.05    118.96 o
  21   1  14     2926.23     3081.11    115.16 o
  23   1  14     1806.64     1764.27    234.25 o
  25   1  14     5997.94     6262.61    174.42 o
  27   1  14     2306.69     2410.68    107.14 o
  29   1  14     1828.39     1919.15    112.21 o
  31   1  14     2184.13     2195.47    117.67 o
  33   1  14     1073.94     1012.50     90.92 o
  35   1  14      129.55      159.29     55.63 o
  37   1  14      425.07      505.42     84.00 o
  39   1  14      327.94      182.12     60.59 o
  41   1  14        3.60       16.28     81.31 o
  43   1  14      981.35      773.04    185.88 o
  45   1  14     1473.22     1322.34    109.54 o
  47   1  14      131.11      151.21     63.42 o
  49   1  14      944.23      853.16    118.49 o
  51   1  14      890.79      796.27     96.22 o
  53   1  14      748.97      777.46    128.30 o
 -66   2  14      209.91      290.06     77.99 o
 -64   2  14      187.02      281.79     49.74 o
 -62   2  14      559.72      418.06     55.70 o
 -60   2  14      674.19      767.24     79.18 o
 -58   2  14      383.77      382.17     42.58 o
 -56   2  14     2323.30     2314.40     79.92 o
 -54   2  14     1336.49     1565.56     67.94 o
 -52   2  14      367.15      390.85     42.36 o
 -50   2  14     3126.73     3140.85     91.21 o
 -48   2  14       41.73       59.34     28.50 o
 -46   2  14        5.03       36.57     25.83 o
 -44   2  14     4643.57     4853.09     97.90 o
 -42   2  14        0.38        2.45     23.34 o
 -40   2  14        0.69       43.48     22.96 o
 -38   2  14     6412.99     7138.13    118.02 o
 -36   2  14        2.91       22.88     21.71 o
 -34   2  14     1295.29     1237.93     49.12 o
 -32   2  14    15989.14    16375.82    197.89 o
 -30   2  14      806.10      894.14     57.35 o
 -28   2  14       81.09      111.37     18.96 o
 -26   2  14    21860.59    21451.56    221.81 o
 -24   2  14        1.00       87.94     17.00 o
 -22   2  14     1020.87      910.47     33.40 o
 -20   2  14    33988.05    32931.87    298.55 o
 -18   2  14       12.16       90.96     17.07 o
 -16   2  14      342.72      411.47     26.06 o
 -14   2  14    35288.11    34899.89    391.14 o
 -12   2  14       29.99       98.02     18.42 o
 -10   2  14      403.01      448.27     27.23 o
  -8   2  14    26088.45    24579.87    310.34 o
  -6   2  14     2453.46     2455.84    101.94 o
  -4   2  14       19.43       35.10     15.92 o
  -2   2  14    20549.60    19638.44    228.85 o
   0   2  14       44.68      142.08     24.10 o
   2   2  14      613.62      766.60     41.17 o
   4   2  14    25839.32    25334.77    294.17 o
   6   2  14      138.59      265.16     29.18 o
   8   2  14      953.69     1139.46     48.55 o
  10   2  14    20693.44    20460.98    273.55 o
  12   2  14     1157.89     1260.35     66.27 o
  14   2  14     1122.37     1138.09     64.87 o
  16   2  14    10953.04    11361.23    218.33 o
  18   2  14       81.93      191.97     47.63 o
  20   2  14     1605.29     1768.87     79.69 o
  22   2  14    13037.71    14013.80    338.93 o
  24   2  14       47.28      224.34     44.79 o
  26   2  14     1006.45     1080.84     66.32 o
  28   2  14     5377.62     5765.46    144.41 o
  30   2  14        6.86       39.01     43.38 o
  32   2  14      607.17      760.92     95.87 o
  34   2  14     3268.93     3370.50    181.29 o
  36   2  14      292.67      303.42     74.04 o
  38   2  14      325.50      234.44     77.20 o
  40   2  14     1719.99     1946.30    136.68 o
  42   2  14       17.15      121.56     54.08 o
  44   2  14      235.73      261.24     70.40 o
  46   2  14     2144.82     2349.68    125.40 o
  48   2  14        9.05      175.30     60.86 o
  50   2  14      103.42      108.54     58.41 o
  52   2  14     1150.23     1077.12     92.53 o
 -63   3  14       97.63      145.14     50.94 o
 -61   3  14      324.73      310.44     63.76 o
 -59   3  14      365.38      368.15     59.26 o
 -57   3  14      553.67      435.43     58.41 o
 -55   3  14      275.73      141.21     47.18 o
 -53   3  14      280.52      370.23     59.61 o
 -51   3  14     1640.41     1561.85     89.89 o
 -49   3  14     2267.44     2566.26    110.33 o
 -47   3  14       16.76       28.89     37.40 o
 -45   3  14     1976.05     1901.96     91.54 o
 -43   3  14     3506.98     3901.19    119.84 o
 -41   3  14      523.28      356.92     50.05 o
 -39   3  14     2980.82     2967.09     94.00 o
 -37   3  14     2102.88     2097.19     86.57 o
 -35   3  14      176.15      159.08     38.79 o
 -33   3  14     2935.59     2639.75     97.97 o
 -31   3  14     1114.18     1101.50     81.22 o
 -29   3  14        0.78       38.47     25.44 o
 -27   3  14     6386.68     6588.54    139.01 o
 -25   3  14     5070.53     5379.14    162.58 o
 -23   3  14      957.29     1112.80     67.43 o
 -21   3  14     4236.46     4227.71    168.08 o
 -19   3  14     8708.72     8571.66    173.96 o
 -17   3  14      449.87      479.46     55.72 o
 -15   3  14     6749.16     6596.09    154.24 o
 -13   3  14    16843.50    15459.31    266.67 o
 -11   3  14     1445.52     1390.39    107.72 o
  -9   3  14     5614.46     5160.74    110.93 o
  -7   3  14     9786.53     9197.96    156.83 o
  -5   3  14     1001.21     1079.66     64.45 o
  -3   3  14    19510.18    18495.64    251.63 o
  -1   3  14    11503.15    10981.06    188.62 o
   1   3  14      568.16      760.51     52.46 o
   3   3  14     5074.07     5139.49    119.88 o
   5   3  14    10378.18     9967.02    189.81 o
   7   3  14     2273.55     2400.16    159.84 o
   9   3  14     1127.50     1238.25     69.40 o
  11   3  14    12793.32    12898.45    201.35 o
  13   3  14     1571.02     1588.81     67.64 o
  15   3  14     2726.20     2967.42     87.61 o
  17   3  14     4327.34     4388.81    107.29 o
  19   3  14     1011.94      963.87     63.16 o
  21   3  14     8298.79     8346.93    189.99 o
  23   3  14     1939.79     2062.28    103.27 o
  25   3  14       14.85      129.54     61.87 o
  27   3  14     2069.55     1993.40    130.19 o
  29   3  14     1448.10     1250.33    115.23 o
  31   3  14        8.03       91.00     61.49 o
  33   3  14     1412.95     1527.46    127.39 o
  35   3  14     2115.77     2053.89    220.52 o
  37   3  14      559.47      577.42     95.96 o
  39   3  14     2230.67     1835.79    142.22 o
  41   3  14      807.44      859.31    142.69 o
  43   3  14      601.88      595.76    124.02 o
  45   3  14      967.93      780.53    136.68 o
  47   3  14      129.76       14.55     82.58 o
 -60   4  14     1089.03     1069.00     86.47 o
 -58   4  14       56.17       85.66     49.50 o
 -56   4  14        3.94       29.92     43.43 o
 -54   4  14     1625.74     1839.35    104.33 o
 -52   4  14      496.30      417.62     72.71 o
 -50   4  14        5.65       25.14     45.49 o
 -48   4  14     1639.98     1536.18    105.10 o
 -46   4  14     1496.68     1420.08     99.69 o
 -44   4  14       51.32      126.08     49.37 o
 -42   4  14     4231.82     4223.07    226.23 o
 -40   4  14     1412.04     1270.19     89.97 o
 -38   4  14        0.06       51.69     41.14 o
 -36   4  14     4718.54     4803.33    172.95 o
 -34   4  14     1275.82     1514.39    104.26 o
 -32   4  14       96.43      163.96     50.31 o
 -30   4  14     7336.98     7084.22    195.04 o
 -28   4  14     1979.18     2076.17    100.36 o
 -26   4  14       22.77       66.00     37.18 o
 -24   4  14     6560.41     6283.47    165.37 o
 -22   4  14     1954.04     1843.25     90.64 o
 -20   4  14      171.99      162.75     68.95 o
 -18   4  14     5197.72     5358.02    180.55 o
 -16   4  14     5398.20     5839.46    171.36 o
 -14   4  14        1.57       23.16     31.61 o
 -12   4  14     6877.43     6870.05    164.09 o
 -10   4  14     3296.99     3000.67    113.77 o
  -8   4  14      797.22      727.17     55.80 o
  -6   4  14     8707.56     8427.82    167.97 o
  -4   4  14     2745.37     2689.12    109.11 o
  -2   4  14      348.23      376.88     46.28 o
   0   4  14     8510.60     8823.49    183.91 o
   2   4  14     4960.81     4555.85    127.29 o
   4   4  14       48.49      101.63     34.89 o
   6   4  14    10708.15    10717.30    209.10 o
   8   4  14    10750.04    10256.38    243.11 o
  10   4  14        8.29      134.78     37.69 o
  12   4  14     8582.48     8437.50    182.61 o
  14   4  14     2779.68     2630.65    108.48 o
  16   4  14     1555.99     1501.97     81.41 o
  18   4  14     1354.15     1396.76     90.23 o
  20   4  14      859.13      838.55     76.75 o
  22   4  14       90.50      101.90     49.33 o
  24   4  14     2731.81     2871.74    135.04 o
  26   4  14     2161.41     2677.37    163.92 o
  28   4  14       91.89       58.58     90.17 o
  30   4  14     3431.79     3503.01    180.32 o
  32   4  14     2375.10     2383.95    159.79 o
  34   4  14       37.04      114.57     76.93 o
  36   4  14     2212.84     2264.65    160.93 o
  38   4  14     1081.19     1126.34    127.03 o
  40   4  14        3.85       40.86     70.92 o
  42   4  14      443.66      300.14     88.96 o
  44   4  14      321.85      279.97     91.21 o
  46   4  14      484.32      455.74    104.58 o
 -55   5  14       53.62        4.55     50.09 o
 -53   5  14     1539.38     1404.74    128.61 o
 -51   5  14      340.10      463.89     85.12 o
 -49   5  14      103.08      159.48     63.98 o
 -47   5  14     2325.48     2398.79    145.21 o
 -45   5  14      173.58      161.98     59.49 o
 -43   5  14        3.64      -23.21     46.80 o
 -41   5  14     2655.31     2292.17    148.68 o
 -39   5  14       86.23       80.96     53.19 o
 -37   5  14        1.17       18.26     49.66 o
 -35   5  14     8425.59     8410.98    243.01 o
 -33   5  14     1045.65     1158.60     99.19 o
 -31   5  14       17.97       63.39     77.38 o
 -29   5  14     8159.40     7736.39    225.15 o
 -27   5  14      645.00      623.30     75.73 o
 -25   5  14        4.03       61.14     56.96 o
 -23   5  14     8126.59     7973.59    295.20 o
 -21   5  14       83.78      108.47     57.89 o
 -19   5  14       46.17       43.64     47.51 o
 -17   5  14     8558.24     8208.78    209.94 o
 -15   5  14        6.51       67.80     38.83 o
 -13   5  14      395.13      492.73     74.57 o
 -11   5  14    15165.76    14280.70    297.23 o
  -9   5  14        4.31       86.02     37.27 o
  -7   5  14      363.13      345.98     51.68 o
  -5   5  14    10623.98    10404.04    240.69 o
  -3   5  14       29.51       76.38     36.13 o
  -1   5  14      221.07      248.21     46.43 o
   1   5  14     7420.88     7017.76    169.63 o
   3   5  14      520.05      543.92     60.84 o
   5   5  14      735.61      616.13     60.76 o
   7   5  14     5238.56     5046.36    141.90 o
   9   5  14      209.04      229.67     51.47 o
  11   5  14     1164.75     1327.99    131.52 o
  13   5  14    10556.70    11226.83    255.64 o
  15   5  14        4.14       94.94     46.50 o
  17   5  14     1713.34     1723.94    104.70 o
  19   5  14     8477.65     8556.20    275.10 o
  21   5  14      129.45      267.67     53.48 o
  23   5  14      827.81      716.07     93.25 o
  25   5  14     6185.39     6079.89    208.00 o
  27   5  14       29.36      139.03     51.51 o
  29   5  14      243.14      226.69     92.58 o
  31   5  14     1306.84     1232.34    219.57 o
  33   5  14       73.31       54.42    120.86 o
  35   5  14      156.91      337.59    150.60 o
  37   5  14     1665.79     2092.28    264.19 o
  39   5  14        1.21      -22.78    113.90 o
  41   5  14      117.54      203.75    146.49 o
 -50   6  14     1197.11     1097.22    128.56 o
 -48   6  14      248.67      179.73     88.81 o
 -46   6  14     1386.01     1486.85    126.27 o
 -44   6  14     1343.52     1355.31    120.27 o
 -42   6  14        6.76      112.59     61.30 o
 -40   6  14      483.44      425.43     78.85 o
 -38   6  14      594.91      450.05     78.78 o
 -36   6  14       23.00       65.84     54.12 o
 -34   6  14      589.26      546.44    104.19 o
 -32   6  14      263.73      233.80     83.48 o
 -30   6  14      198.50      138.06     75.16 o
 -28   6  14     2314.08     2370.02    180.81 o
 -26   6  14     5193.63     5638.61    257.15 o
 -24   6  14        4.07       66.35     53.75 o
 -22   6  14     2853.01     2881.71    156.98 o
 -20   6  14     4513.60     4365.16    182.28 o
 -18   6  14       66.59      171.21     59.14 o
 -16   6  14     1616.44     1523.73    119.48 o
 -14   6  14     2706.98     2635.31    164.31 o
 -12   6  14      165.65      147.07     53.81 o
 -10   6  14      879.20      819.42     81.37 o
  -8   6  14     2022.61     2165.61    131.57 o
  -6   6  14       87.82       98.54     45.66 o
  -4   6  14     2159.48     2342.65    122.91 o
  -2   6  14     3656.11     3714.95    143.02 o
   0   6  14        6.79      105.47     47.05 o
   2   6  14     1146.07     1152.72    112.66 o
   4   6  14     3623.97     3553.52    143.02 o
   6   6  14      674.76      689.39     78.08 o
   8   6  14      608.79      864.29    104.28 o
  10   6  14     1483.29     1278.70    140.33 o
  12   6  14      217.70      250.00     60.45 o
  14   6  14      463.69      566.26     76.19 o
  16   6  14     1042.95      933.35    118.09 o
  18   6  14     1061.02     1127.05     96.53 o
  20   6  14      386.94      271.45     62.39 o
  22   6  14      387.76      338.93     70.56 o
  24   6  14      226.70      156.69     57.45 o
  26   6  14      549.13      393.73    109.39 o
  28   6  14     2075.13     2011.17    171.38 o
  30   6  14      722.84      773.41     79.45 o
  32   6  14      385.62      358.57     86.48 o
  34   6  14      764.11      602.09    188.25 o
 -41   7  14       72.12       79.58     65.75 o
 -39   7  14     1736.61     1670.77    268.52 o
 -37   7  14     2821.37     3051.21    177.53 o
 -35   7  14      119.03      162.45     70.59 o
 -33   7  14     2517.86     2589.13    164.82 o
 -31   7  14     1504.91     1516.36    168.22 o
 -29   7  14      120.88      140.24     66.30 o
 -27   7  14     1699.59     1788.04    139.50 o
 -25   7  14     1082.82     1038.52    112.83 o
 -23   7  14      519.93      452.25     84.06 o
 -21   7  14     1055.84     1270.39    120.74 o
 -19   7  14     1133.20     1027.80    174.83 o
 -17   7  14      810.77      872.24    105.12 o
 -15   7  14     2681.91     2539.33    154.64 o
 -13   7  14     2708.89     2794.66    241.77 o
 -11   7  14      174.03       86.50     55.57 o
  -9   7  14     6254.31     6337.21    207.88 o
  -7   7  14     3725.72     3983.89    155.68 o
  -5   7  14      263.54      258.10     58.45 o
  -3   7  14     2817.86     2970.90    144.02 o
  -1   7  14     1377.07     1477.16    109.90 o
   1   7  14      894.04     1074.59     97.92 o
   3   7  14     3362.96     3240.38    178.56 o
   5   7  14     1540.35     1585.93    115.05 o
   7   7  14       81.46      119.45     53.69 o
   9   7  14     3228.18     3247.22    149.55 o
  11   7  14      964.49      914.04     95.96 o
  13   7  14      133.03      132.77     59.64 o
  15   7  14     4304.07     4616.05    250.30 o
  17   7  14      682.48      723.78     88.04 o
  19   7  14      205.96      141.07     58.55 o
  21   7  14     1269.90     1041.68    156.87 o
  23   7  14      231.33      157.29     53.69 o
  25   7  14      167.15      120.13     51.68 o
  27   7  14     2355.26     2410.62    123.77 o
 -26   8  14     1294.65     1295.33    131.16 o
 -24   8  14      737.91      798.41    167.60 o
 -22   8  14      223.81      236.80     93.93 o
 -20   8  14     1404.32     1086.47    152.80 o
 -18   8  14      417.55      474.15    106.07 o
 -16   8  14        0.94       14.31     57.58 o
 -14   8  14      322.70      320.38     80.56 o
 -12   8  14      321.04      257.67     74.47 o
 -10   8  14       13.90       61.49     59.65 o
  -8   8  14      631.95      668.18     97.91 o
  -6   8  14      280.88      279.61     65.50 o
  -4   8  14      181.72      105.67     56.81 o
  -2   8  14     1346.48     1247.98    109.99 o
   0   8  14      312.00      362.28     89.78 o
   2   8  14      731.68      868.66     95.45 o
   4   8  14     1578.88     1476.54    118.07 o
   6   8  14      374.11      421.83     92.00 o
   8   8  14      181.95      170.37     68.68 o
  10   8  14      466.37      430.16     78.66 o
  12   8  14      479.18      458.31    110.65 o
 -65   1  15      155.36      154.78     39.80 o
 -63   1  15      171.77      152.57     38.52 o
 -61   1  15      435.50      391.52     45.83 o
 -59   1  15       39.53       61.47     32.47 o
 -57   1  15     1428.17     1612.00     72.05 o
 -55   1  15      321.84      337.90     42.26 o
 -53   1  15      124.76      108.43     33.76 o
 -51   1  15      971.51      986.06     49.32 o
 -49   1  15      829.84      783.43     45.56 o
 -47   1  15      363.72      339.01     34.52 o
 -45   1  15     2315.86     2454.24     83.87 o
 -43   1  15     1378.96     1310.78     52.39 o
 -41   1  15      840.90      867.21     42.38 o
 -39   1  15     2695.47     2867.97     67.18 o
 -37   1  15     2604.57     2660.46     63.85 o
 -35   1  15      875.08      914.82     41.39 o
 -33   1  15     6293.08     6127.38     97.53 o
 -31   1  15     3159.99     3049.32     65.90 o
 -29   1  15     1357.19     1297.82     44.19 o
 -27   1  15    10000.05    10315.02    133.91 o
 -25   1  15     9189.60     8959.17    114.18 o
 -23   1  15      324.06      436.87     28.70 o
 -21   1  15    14776.48    14727.48    168.99 o
 -19   1  15     7603.44     7773.73    192.29 o
 -17   1  15      531.76      591.58     33.29 o
 -15   1  15    16310.91    15689.19    167.82 o
 -13   1  15     2897.23     2903.17     57.97 o
 -11   1  15      873.47      888.36     35.10 o
  -9   1  15    11831.80    11531.07    201.48 o
  -7   1  15     8268.61     8052.86    117.39 o
  -5   1  15      747.38      636.49     34.58 o
  -3   1  15    14168.19    14129.33    172.93 o
  -1   1  15    11011.01    11185.29    146.59 o
   1   1  15     2120.21     2235.98     93.76 o
   3   1  15     9792.27    10229.97    179.20 o
   5   1  15    10666.04    10874.15    187.22 o
   7   1  15      918.71      855.91     52.84 o
   9   1  15     9162.19     9186.82    154.55 o
  11   1  15     4335.19     4321.86    111.92 o
  13   1  15      154.13      204.67     31.23 o
  15   1  15     5056.92     5209.47    137.21 o
  17   1  15     3167.97     3282.83    108.06 o
  19   1  15        7.10      -14.35     31.54 o
  21   1  15     4923.17     5054.58    153.16 o
  23   1  15      368.82      409.14     56.72 o
  25   1  15       16.65      -19.01     37.59 o
  27   1  15      971.40     1106.07     82.98 o
  29   1  15     1739.15     1704.33    173.38 o
  31   1  15        5.76      -12.22     43.85 o
  33   1  15     1768.94     1780.26    114.94 o
  35   1  15      422.69      475.36    118.17 o
  37   1  15        2.00       24.87     51.74 o
  39   1  15      487.74      577.06    181.45 o
  41   1  15      548.99      766.50    198.06 o
  43   1  15       12.27        9.42     52.15 o
  45   1  15        8.13       -3.82     49.86 o
  47   1  15      204.78      225.61    121.65 o
  49   1  15        6.81       -9.08     57.09 o
  51   1  15       83.57      200.44     70.49 o
 -64   2  15       12.42        7.45     38.70 o
 -62   2  15       64.74       95.61     42.40 o
 -60   2  15      213.19      205.85     45.88 o
 -58   2  15       41.12       31.73     30.93 o
 -56   2  15      124.92      115.87     34.87 o
 -54   2  15      400.97      351.59     41.14 o
 -52   2  15       44.83       57.41     31.29 o
 -50   2  15      234.96      189.70     35.88 o
 -48   2  15       91.39       64.89     29.35 o
 -46   2  15       86.30       61.55     28.03 o
 -44   2  15       16.23       47.57     27.01 o
 -42   2  15      116.16       97.11     27.14 o
 -40   2  15       46.08       52.06     24.85 o
 -38   2  15      430.19      384.94     35.15 o
 -36   2  15     2948.77     2775.41     70.63 o
 -34   2  15      187.43      192.79     28.33 o
 -32   2  15      472.02      457.07     37.25 o
 -30   2  15     1135.14     1316.00     49.37 o
 -28   2  15      680.21      634.51     35.49 o
 -26   2  15      743.85      728.00     42.30 o
 -24   2  15     1949.28     1811.51     50.46 o
 -22   2  15        6.87       49.51     16.62 o
 -20   2  15       13.66       26.38     16.36 o
 -18   2  15     2382.58     2102.79     50.31 o
 -16   2  15     1792.58     1844.32     47.39 o
 -14   2  15        9.27       31.68     16.89 o
 -12   2  15     4127.54     3779.61     71.53 o
 -10   2  15      362.83      354.61     35.94 o
  -8   2  15       74.51       61.72     16.88 o
  -6   2  15      176.55      141.83     19.03 o
  -4   2  15     4042.75     3734.73     73.12 o
  -2   2  15      605.44      597.26     34.16 o
   0   2  15     4323.73     4125.07     84.06 o
   2   2  15      366.37      386.85     35.01 o
   4   2  15      229.89      213.89     30.04 o
   6   2  15      156.23      140.41     28.17 o
   8   2  15     3072.52     3029.11    114.91 o
  10   2  15      582.70      593.99     65.38 o
  12   2  15     1397.79     1537.50     73.56 o
  14   2  15     2078.08     2064.33     84.68 o
  16   2  15     1434.70     1345.06     73.18 o
  18   2  15      594.29      671.31     61.40 o
  20   2  15      359.78      364.67     47.94 o
  22   2  15        9.59       -3.58     30.53 o
  24   2  15      474.90      525.86     99.93 o
  26   2  15      927.03      883.05    119.62 o
  28   2  15        2.06       53.61     51.28 o
  30   2  15        2.31       26.89     55.68 o
  32   2  15      585.01      493.57     84.16 o
  34   2  15      181.51      114.65     48.64 o
  36   2  15      216.68      284.06     62.08 o
  38   2  15      236.07      229.18     58.11 o
  40   2  15      209.03      146.28     63.75 o
  42   2  15      135.96      141.56     55.80 o
  44   2  15      406.90      493.17     74.71 o
  46   2  15       42.50       64.67     54.37 o
  48   2  15      116.71      239.51     64.84 o
 -63   3  15      418.65      282.95     68.62 o
 -61   3  15       19.38       65.28     47.66 o
 -59   3  15        3.38       55.38     44.78 o
 -57   3  15      657.62      545.08     65.63 o
 -55   3  15        7.11       30.72     42.75 o
 -53   3  15        7.26       69.88     42.18 o
 -51   3  15     1007.14      973.99     78.35 o
 -49   3  15      109.36      109.56     43.64 o
 -47   3  15       19.84       54.46     39.46 o
 -45   3  15     1849.83     2009.18    125.05 o
 -43   3  15      237.07      239.54     47.09 o
 -41   3  15      131.79       78.94     37.41 o
 -39   3  15     2282.78     2200.43     93.31 o
 -37   3  15     1083.25     1212.01     82.49 o
 -35   3  15      673.55      745.22     56.67 o
 -33   3  15     2733.59     2594.22     98.78 o
 -31   3  15     1121.99      975.82     86.30 o
 -29   3  15     1459.45     1473.19     80.81 o
 -27   3  15     4424.76     4289.46    124.71 o
 -25   3  15     1031.25     1152.97     87.13 o
 -23   3  15       13.74       53.68     33.53 o
 -21   3  15     6709.45     6587.82    186.04 o
 -19   3  15      997.49      937.83     75.04 o
 -17   3  15      367.34      289.20     49.47 o
 -15   3  15     3701.21     3487.91    128.29 o
 -13   3  15     2988.01     2847.03    110.18 o
 -11   3  15       92.61      113.56     30.31 o
  -9   3  15     6972.19     6638.22    142.71 o
  -7   3  15     3869.33     3792.49     96.44 o
  -5   3  15       32.61       64.11     26.44 o
  -3   3  15     5754.82     5401.34    117.41 o
  -1   3  15      715.14      749.58     53.89 o
   1   3  15       21.96       49.66     27.42 o
   3   3  15     3563.86     3556.12    100.36 o
   5   3  15     6312.64     6319.54    137.82 o
   7   3  15      307.79      275.54     42.17 o
   9   3  15      672.35      526.99     56.76 o
  11   3  15     4655.58     4958.45    139.34 o
  13   3  15        4.53       30.45     35.25 o
  15   3  15      922.62      913.55     63.64 o
  17   3  15     1772.75     1818.44     93.45 o
  19   3  15      190.90      185.42     48.30 o
  21   3  15     3031.90     3308.91    121.42 o
  23   3  15      627.23      493.83     70.32 o
  25   3  15       27.78       22.21     55.39 o
  27   3  15     1213.08     1399.92    121.31 o
  29   3  15      722.86      729.46    100.64 o
  31   3  15        1.59      -38.60     59.13 o
  33   3  15      331.47      199.73    106.15 o
  35   3  15      912.72      886.68    110.08 o
  37   3  15       32.14      106.31     85.43 o
  39   3  15       28.24      108.52     86.37 o
 -58   4  15       38.28      140.57     52.37 o
 -56   4  15      463.79      385.61     62.28 o
 -54   4  15      423.73      404.31     73.12 o
 -52   4  15      408.30      384.97     59.59 o
 -50   4  15      428.55      408.27     68.90 o
 -48   4  15      658.84      631.50    158.10 o
 -46   4  15      248.06      206.05     56.57 o
 -44   4  15      527.64      511.68     73.55 o
 -42   4  15      214.00      201.30     53.31 o
 -40   4  15      885.22      893.53    169.27 o
 -38   4  15     1856.08     1682.99    115.49 o
 -36   4  15     1873.38     1762.74    159.47 o
 -34   4  15      560.72      624.22     78.28 o
 -32   4  15     1304.86     1129.28     94.70 o
 -30   4  15     1778.42     1632.96    107.53 o
 -28   4  15      629.13      570.16     73.06 o
 -26   4  15      148.59       88.46     43.41 o
 -24   4  15     4902.56     4810.46    179.48 o
 -22   4  15     1127.26     1147.81    122.89 o
 -20   4  15      539.78      519.38     74.46 o
 -18   4  15     1527.04     1176.98    121.48 o
 -16   4  15     2392.14     2264.83    108.27 o
 -14   4  15      892.99      939.85     75.68 o
 -12   4  15     3169.91     2934.35    115.61 o
 -10   4  15     1972.54     1833.94    116.35 o
  -8   4  15       30.38       67.72     33.57 o
  -6   4  15     2638.77     2508.57     97.02 o
  -4   4  15     2092.97     1984.76     99.13 o
  -2   4  15      235.60      206.56     40.34 o
   0   4  15     4305.87     3943.20    119.06 o
   2   4  15     2823.23     2721.03    100.49 o
   4   4  15      351.87      394.16     50.51 o
   6   4  15     1375.85     1508.83     81.54 o
   8   4  15     4533.07     4519.04    152.09 o
  10   4  15       59.52       66.92     37.18 o
  12   4  15     2456.93     2505.41    100.38 o
  14   4  15     2523.89     2576.72    102.33 o
  16   4  15      250.15      215.63     77.95 o
  18   4  15     3065.89     3116.00    122.51 o
  20   4  15     1003.75     1033.45     83.91 o
  22   4  15      158.36       78.66     52.43 o
  24   4  15     3036.34     2956.30    141.74 o
  26   4  15      394.42      347.88     70.79 o
  28   4  15       83.66      191.55     78.73 o
  30   4  15      496.10      636.56    172.43 o
  32   4  15      958.51      878.30    146.17 o
  34   4  15        5.56      -24.81     68.49 o
  36   4  15      480.97      656.10    108.34 o
  38   4  15      698.22      406.06     98.46 o
  40   4  15        5.44      -48.12     70.02 o
  42   4  15      345.32      273.83    105.99 o
  44   4  15      100.79       51.57     98.08 o
 -53   5  15       74.95      -24.95     56.02 o
 -51   5  15       38.30      -13.25     53.84 o
 -49   5  15       66.27      126.74     63.63 o
 -47   5  15       86.73       10.16     53.64 o
 -45   5  15       84.48      125.61     60.67 o
 -43   5  15      366.34      289.88     75.38 o
 -41   5  15        8.47       25.35     57.73 o
 -39   5  15      215.48      177.37     58.75 o
 -37   5  15      651.11      614.31     84.01 o
 -35   5  15      169.89      284.49     97.41 o
 -33   5  15        2.52       82.94     50.05 o
 -31   5  15     3656.59     3737.04    156.13 o
 -29   5  15       15.12       28.95     62.72 o
 -27   5  15      100.34      114.54     68.23 o
 -25   5  15      742.82      648.93    139.84 o
 -23   5  15       26.57       34.64     48.96 o
 -21   5  15        2.61       52.95     47.37 o
 -19   5  15      350.12      372.21     67.31 o
 -17   5  15       61.25       48.87     43.02 o
 -15   5  15      862.81      952.10     96.15 o
 -13   5  15      934.67      902.71     90.78 o
 -11   5  15        2.71       52.41     38.01 o
  -9   5  15     2067.81     1921.33    108.47 o
  -7   5  15      608.65      518.83     80.98 o
  -5   5  15       60.02       41.16     39.56 o
  -3   5  15      381.40      390.51     60.71 o
  -1   5  15     1242.06     1362.78     98.41 o
   1   5  15       83.46       53.06     38.03 o
   3   5  15      322.17      299.62     49.75 o
   5   5  15       16.54       52.14     38.62 o
   7   5  15       12.78       76.18     39.65 o
   9   5  15      525.83      394.70     62.37 o
  11   5  15      262.99      225.16     54.05 o
  13   5  15       55.57       70.96     45.92 o
  15   5  15      623.46      559.20     71.75 o
  17   5  15      114.92       25.33     43.68 o
  19   5  15      742.98      568.94     71.70 o
  21   5  15      110.00      136.17     50.93 o
  23   5  15      674.60      674.23     87.95 o
  25   5  15       16.30       84.98     50.15 o
  27   5  15     1637.41     1444.73    120.33 o
  29   5  15      108.15       80.05     79.87 o
  31   5  15      147.27      186.79    164.05 o
  33   5  15      133.01       12.97    122.44 o
  35   5  15        1.38      -33.85    123.71 o
  37   5  15        0.26       82.58    134.15 o
  39   5  15      124.31       35.44    138.58 o
 -48   6  15     1027.16     1036.24    112.75 o
 -46   6  15        0.96       27.29     57.74 o
 -44   6  15        1.52        2.71     55.83 o
 -42   6  15     1729.46     1764.48    130.48 o
 -40   6  15       29.66       13.58     75.91 o
 -38   6  15      198.53      296.39     73.54 o
 -36   6  15     1130.99     1000.53    137.41 o
 -34   6  15      526.58      465.09    103.02 o
 -32   6  15      253.01      256.02     86.04 o
 -30   6  15     1264.42     1226.34    206.60 o
 -28   6  15     1323.15      918.93    105.93 o
 -26   6  15      285.46      325.45    151.28 o
 -24   6  15     6177.43     6379.16    227.73 o
 -22   6  15      621.72      685.75    124.94 o
 -20   6  15       38.75       59.28     51.25 o
 -18   6  15     7577.83     7126.62    238.53 o
 -16   6  15     1287.60     1141.50    109.10 o
 -14   6  15       70.26       47.41     50.16 o
 -12   6  15     4701.58     4526.43    185.02 o
 -10   6  15     2608.88     2470.85    126.38 o
  -8   6  15      708.05      619.33     75.19 o
  -6   6  15     3187.43     3377.06    139.46 o
  -4   6  15     2053.08     2007.21    138.61 o
  -2   6  15       87.67      155.17     50.97 o
   0   6  15     5071.18     4954.94    173.35 o
   2   6  15     3187.98     3068.93    157.00 o
   4   6  15      224.24      202.03     53.96 o
   6   6  15     2773.38     2676.88    134.03 o
   8   6  15     1394.88     1329.23    102.86 o
  10   6  15      237.85      143.63     54.29 o
  12   6  15     2001.11     2239.61    125.40 o
  14   6  15     1537.15     1655.22    112.85 o
  16   6  15      164.23      133.00     55.12 o
  18   6  15      446.40      501.76     74.25 o
  20   6  15      196.84      183.05     57.64 o
  22   6  15        7.43       45.16     49.89 o
  24   6  15      680.19      689.20     84.59 o
  26   6  15      438.45      555.36     71.74 o
  28   6  15        2.76       23.63     47.13 o
  30   6  15      206.73      146.68     74.90 o
  32   6  15       59.56      125.22     97.62 o
 -37   7  15        5.10      -65.15     53.42 o
 -35   7  15      455.21      387.53     85.80 o
 -33   7  15      110.26      129.70     67.36 o
 -31   7  15        4.16       73.26     61.91 o
 -29   7  15      205.71       96.26     61.92 o
 -27   7  15        0.69       22.12     57.28 o
 -25   7  15      202.05      248.61     72.72 o
 -23   7  15        0.99       -5.08     48.79 o
 -21   7  15      112.92       75.02     56.75 o
 -19   7  15       92.95      103.87     61.86 o
 -17   7  15      214.03      312.25     72.99 o
 -15   7  15      185.68      259.22     94.88 o
 -13   7  15       30.31       10.30     49.54 o
 -11   7  15      517.50      384.64    100.92 o
  -9   7  15      129.56      115.08     57.98 o
  -7   7  15        1.50       47.04     47.94 o
  -5   7  15      300.00      319.61     65.05 o
  -3   7  15        3.42       51.66     53.91 o
  -1   7  15      191.42      175.69     59.28 o
   1   7  15       34.57       50.09     47.73 o
   3   7  15        6.98       19.57     46.09 o
   5   7  15      137.65       54.87     50.77 o
   7   7  15      126.83      146.13     57.70 o
   9   7  15        3.07       70.38     53.10 o
  11   7  15      203.89      102.35     57.15 o
  13   7  15        3.57       20.27     51.23 o
  15   7  15        5.58       39.28     75.81 o
  17   7  15        0.33       -6.73     50.36 o
  19   7  15       93.68      122.37     58.55 o
  21   7  15        0.23       -7.06     51.59 o
  23   7  15       40.59       76.28     51.43 o
 -20   8  15      201.41      202.09     72.28 o
 -18   8  15      984.56      873.45    113.83 o
 -16   8  15      153.76      161.66     70.87 o
 -14   8  15      203.59       90.87     63.25 o
 -12   8  15     1098.08     1063.34    119.83 o
 -10   8  15      406.22      404.76     83.25 o
  -8   8  15       81.81      118.01     64.64 o
  -6   8  15     1365.59     1418.38    115.21 o
  -4   8  15      371.47      436.85     75.95 o
  -2   8  15       66.03       39.26     54.40 o
   0   8  15      422.81      450.51     78.07 o
   2   8  15     1113.13     1128.31    116.88 o
   4   8  15       88.77       97.77     57.89 o
 -64   0  16      789.05      757.10     94.43 o
 -62   0  16      114.68      131.90     46.27 o
 -60   0  16      109.70      106.13     45.70 o
 -58   0  16     2077.14     2180.28    101.24 o
 -56   0  16      245.32      192.84     48.62 o
 -54   0  16       10.81       16.79     37.03 o
 -52   0  16     2237.14     2161.56     99.56 o
 -50   0  16       21.14       30.77     37.29 o
 -48   0  16      180.82      175.86     71.38 o
 -46   0  16     7711.18     8478.06    266.83 o
 -44   0  16        3.89      122.74     40.83 o
 -42   0  16       58.44       77.45     35.43 o
 -40   0  16     6820.52     7352.56    172.36 o
 -38   0  16      344.75      402.46     49.87 o
 -36   0  16      243.17      267.44     49.27 o
 -34   0  16    13963.22    14408.80    235.93 o
 -32   0  16       51.68       66.67     32.04 o
 -30   0  16      557.63      410.66     43.40 o
 -28   0  16    21030.09    20818.22    301.86 o
 -26   0  16      445.98      613.01     46.94 o
 -24   0  16      275.71      315.19     38.50 o
 -22   0  16    12565.33    12611.10    206.06 o
 -20   0  16       42.40      127.57     29.38 o
 -18   0  16        4.17       87.03     26.80 o
 -16   0  16    17242.93    17167.00    273.24 o
 -14   0  16      158.00      323.06     37.30 o
 -12   0  16     1139.17     1120.24     54.72 o
 -10   0  16    26257.98    25436.50    465.17 o
  -8   0  16       14.49      249.28     39.23 o
  -6   0  16     3911.62     3856.18    126.87 o
  -4   0  16    34914.59    34190.95    573.00 o
  -2   0  16       13.66      194.31     57.11 o
   0   0  16      250.80      439.17     64.84 o
   2   0  16    10300.99    10280.68    324.46 o
   4   0  16      688.59      693.36     77.31 o
   6   0  16      598.77      756.04    124.02 o
   8   0  16    13242.94    13448.58    538.18 o
  10   0  16      353.61      336.26     65.43 o
  12   0  16      545.50      604.99     79.01 o
  14   0  16    10648.13    10652.00    694.00 o
  16   0  16      135.86      312.14     63.98 o
  18   0  16     2171.95     2157.42    132.79 o
  20   0  16    13369.42    14032.14   1269.51 o
  22   0  16        0.25      142.23     77.20 o
  24   0  16     1278.97      919.43    123.08 o
  26   0  16     9282.86     9912.79    388.53 o
  28   0  16      451.89      576.14    110.42 o
  30   0  16     1276.59     1519.93    156.61 o
  32   0  16     6283.08     6463.83    307.85 o
  34   0  16       93.76      163.26     83.53 o
  36   0  16      639.41      864.38    135.41 o
  38   0  16     2123.43     2066.02    185.72 o
  40   0  16      113.01      147.75     87.32 o
  42   0  16      733.75      664.10    128.14 o
  44   0  16     1959.16     2224.85    198.38 o
  46   0  16        9.86       75.93     79.73 o
  48   0  16      201.83      244.89    100.30 o
 -65   1  16      292.43      398.99     48.04 o
 -63   1  16       45.96       59.77     35.27 o
 -61   1  16      144.80      144.37     37.98 o
 -59   1  16      677.49      799.27     58.04 o
 -57   1  16      195.03      151.75     36.49 o
 -55   1  16      498.79      482.36     47.66 o
 -53   1  16      945.80      829.19     56.52 o
 -51   1  16     1618.96     1710.37     65.21 o
 -49   1  16      813.47      800.54     45.80 o
 -47   1  16     1324.78     1318.60     54.78 o
 -45   1  16     2447.47     2617.29     80.44 o
 -43   1  16      383.78      346.74     33.62 o
 -41   1  16     1027.76      888.10     46.00 o
 -39   1  16     1958.16     2001.91     63.25 o
 -37   1  16      185.89      193.19     27.41 o
 -35   1  16     1239.04     1279.62     48.21 o
 -33   1  16     1703.65     1698.70     53.19 o
 -31   1  16      735.59      727.89     38.23 o
 -29   1  16     3445.43     3528.42     79.52 o
 -27   1  16     6450.99     6581.69     96.73 o
 -25   1  16      281.96      383.33     28.41 o
 -23   1  16      773.45      887.62     44.70 o
 -21   1  16     8160.06     7788.03    104.98 o
 -19   1  16     1226.84     1153.97     45.27 o
 -17   1  16     5120.94     4983.89     84.12 o
 -15   1  16     5158.02     4892.17     82.52 o
 -13   1  16     1132.23     1150.85     44.33 o
 -11   1  16     2650.28     2700.69     76.65 o
  -9   1  16     2626.58     3029.63     74.76 o
  -7   1  16      847.89      945.32     43.72 o
  -5   1  16     4039.89     4310.57     81.95 o
  -3   1  16     2982.25     3125.28     69.05 o
  -1   1  16       27.44      137.11     23.47 o
   1   1  16     3312.56     3228.17     79.39 o
   3   1  16     4269.74     4348.25     93.60 o
   5   1  16     6374.94     6248.85    116.61 o
   7   1  16     9668.87     9471.09    160.24 o
   9   1  16     2171.81     2346.94     81.33 o
  11   1  16     1786.23     1910.27     83.00 o
  13   1  16     4758.60     4833.55    134.06 o
  15   1  16      193.54      371.63     48.51 o
  17   1  16      925.44      829.17     64.18 o
  19   1  16     1569.23     1472.41    118.07 o
  21   1  16      399.54      325.01     56.19 o
  23   1  16      424.74      474.92     68.31 o
  25   1  16     2892.74     2875.51    133.66 o
  27   1  16     1355.53     1321.98    100.26 o
  29   1  16      983.70     1006.71     91.42 o
  31   1  16     1556.97     1555.88    109.72 o
  33   1  16      573.61      506.92     76.82 o
  35   1  16      812.07      710.98     86.31 o
  37   1  16     1199.85     1206.00    104.07 o
  39   1  16      176.14      195.27     65.09 o
  41   1  16      451.84      374.21    127.19 o
  43   1  16      798.13      736.22     90.63 o
  45   1  16      604.90      596.16     88.63 o
  47   1  16      359.69      474.33     82.52 o
 -62   2  16      817.31      742.40     67.04 o
 -60   2  16     1219.45     1134.71     77.42 o
 -58   2  16      151.60      128.98     42.04 o
 -56   2  16      281.81      303.79     49.31 o
 -54   2  16      971.51      953.05     84.07 o
 -52   2  16       33.73       37.74     30.62 o
 -50   2  16      842.35      742.71     51.48 o
 -48   2  16      979.60      960.93     60.80 o
 -46   2  16      147.04      150.81     32.51 o
 -44   2  16     1837.32     1953.39     69.64 o
 -42   2  16     2811.15     2904.21    103.35 o
 -40   2  16        1.85       12.70     25.53 o
 -38   2  16     4186.77     4225.92     90.42 o
 -36   2  16     4272.76     4571.35     93.08 o
 -34   2  16        7.15       47.38     23.48 o
 -32   2  16     4676.30     4604.04     91.24 o
 -30   2  16     5873.69     5768.68    101.90 o
 -28   2  16       93.23      158.16     21.93 o
 -26   2  16     8371.90     8338.78    125.55 o
 -24   2  16     2927.94     3091.65     98.29 o
 -22   2  16     2405.46     2425.62     65.08 o
 -20   2  16    10983.04    10654.68    152.92 o
 -18   2  16     5661.35     5458.95    113.71 o
 -16   2  16     3222.48     3272.21     89.59 o
 -14   2  16    15106.03    14476.03    207.17 o
 -12   2  16     6035.12     6203.18     99.31 o
 -10   2  16     2517.01     2464.82     55.57 o
  -8   2  16    20637.85    20000.60    288.46 o
  -6   2  16     6067.16     6014.40    104.17 o
  -4   2  16     1372.11     1457.22     53.76 o
  -2   2  16    10882.00    11038.44    237.00 o
   0   2  16     4412.32     4402.22    115.92 o
   2   2  16     2991.67     3198.88     75.11 o
   4   2  16    20404.15    20492.10    255.15 o
   6   2  16     3520.80     3282.00    105.53 o
   8   2  16     3515.63     3649.48    103.07 o
  10   2  16    13739.52    14020.46    238.29 o
  12   2  16     3768.14     3877.21    115.99 o
  14   2  16      259.23      445.53     58.32 o
  16   2  16    10067.82    10357.11    211.78 o
  18   2  16     3369.97     3507.92    129.37 o
  20   2  16       18.15      235.49     53.37 o
  22   2  16     4952.62     5413.48    492.14 o
  24   2  16     1935.40     1705.02    127.82 o
  26   2  16       15.58       66.29     81.63 o
  28   2  16     4307.27     4571.02    202.01 o
  30   2  16      472.67      388.19     63.43 o
  32   2  16      477.79      448.92     68.81 o
  34   2  16     1626.31     1723.50    106.11 o
  36   2  16      527.19      519.88     86.53 o
  38   2  16       65.95       96.11     67.07 o
  40   2  16     1058.81     1133.43     94.28 o
  42   2  16      440.68      529.93     73.23 o
  44   2  16      332.98      316.86     65.05 o
  46   2  16      701.92      719.15     81.88 o
 -61   3  16     1052.90     1131.36     87.11 o
 -59   3  16      222.28      199.74     55.07 o
 -57   3  16        4.85       26.09     43.16 o
 -55   3  16     1123.24      969.98     89.44 o
 -53   3  16      395.85      461.72     62.63 o
 -51   3  16      353.16      298.69     54.70 o
 -49   3  16     2424.01     2569.43    110.58 o
 -47   3  16      852.72      996.62     76.10 o
 -45   3  16      228.35      243.58     50.27 o
 -43   3  16     2482.35     2517.46    105.32 o
 -41   3  16      158.46      130.88     42.53 o
 -39   3  16        4.94       54.39     34.39 o
 -37   3  16     4593.22     4932.21    134.22 o
 -35   3  16       41.23       68.01     34.39 o
 -33   3  16      136.86      164.00     44.80 o
 -31   3  16     3546.72     3566.49    145.27 o
 -29   3  16      150.65      131.67     42.56 o
 -27   3  16     1509.17     1590.68     91.47 o
 -25   3  16    11793.25    12065.56    278.07 o
 -23   3  16     1487.16     1443.33     93.01 o
 -21   3  16     1885.88     1861.71    101.23 o
 -19   3  16     5786.48     5905.08    172.44 o
 -17   3  16      201.58      185.53     49.47 o
 -15   3  16      738.27      772.72     63.64 o
 -13   3  16    10115.86     9645.73    182.77 o
 -11   3  16      347.61      405.67     44.45 o
  -9   3  16      177.00      180.88     36.45 o
  -7   3  16     9025.76     9004.62    174.50 o
  -5   3  16       41.46      108.25     30.01 o
  -3   3  16      293.37      421.92     54.72 o
  -1   3  16    10324.65    10076.62    184.17 o
   1   3  16      225.88      275.50     39.66 o
   3   3  16     1626.54     1635.95     79.82 o
   5   3  16     3960.29     3965.77    115.84 o
   7   3  16       22.84       96.69     34.77 o
   9   3  16      956.20      976.97    144.58 o
  11   3  16     8611.96     8453.01    202.78 o
  13   3  16     1005.02      838.64    117.28 o
  15   3  16      115.71      200.44     60.75 o
  17   3  16     4904.35     5039.36    271.69 o
  19   3  16      429.03      409.77     75.84 o
  21   3  16      369.72      481.36    184.45 o
  23   3  16     2799.53     3006.87    179.40 o
  25   3  16       91.26      162.52     74.42 o
  27   3  16     1679.63     1794.95    153.68 o
  29   3  16     2375.27     2321.09    171.60 o
  31   3  16      276.55      310.00    120.23 o
 -56   4  16       39.29        7.87     45.68 o
 -54   4  16      114.74      105.20     49.82 o
 -52   4  16     2777.41     2679.08    118.36 o
 -50   4  16       22.87       91.34     46.91 o
 -48   4  16      211.83      152.48     72.19 o
 -46   4  16     2497.41     2922.87    238.25 o
 -44   4  16       29.29       77.08     55.76 o
 -42   4  16      672.90      838.84    103.68 o
 -40   4  16     4522.22     4211.58    239.04 o
 -38   4  16      152.32      288.28     78.81 o
 -36   4  16      832.89      921.77     93.62 o
 -34   4  16     6141.86     6308.09    215.80 o
 -32   4  16        5.54       71.17     47.34 o
 -30   4  16      218.61      260.13     58.30 o
 -28   4  16     6931.17     6926.36    310.54 o
 -26   4  16       22.20      121.91     72.77 o
 -24   4  16        2.80       -6.14     49.52 o
 -22   4  16     5012.00     5269.90    228.07 o
 -20   4  16       89.41      134.57     62.47 o
 -18   4  16      154.02      144.34     49.85 o
 -16   4  16     7449.79     7039.90    214.01 o
 -14   4  16      102.57      182.08     50.14 o
 -12   4  16     2330.88     2493.63    111.63 o
 -10   4  16    10928.12    10989.06    244.72 o
  -8   4  16      590.24      709.56     63.98 o
  -6   4  16     1290.97     1211.34     76.72 o
  -4   4  16     7402.04     6981.60    185.55 o
  -2   4  16       35.68       82.04     37.97 o
   0   4  16      588.46      516.59     57.55 o
   2   4  16     8534.01     8364.37    184.33 o
   4   4  16      227.19      257.12     46.79 o
   6   4  16      368.15      436.77     58.33 o
   8   4  16     5120.36     5228.93    142.65 o
  10   4  16       15.59      135.07     40.85 o
  12   4  16      836.74      954.42     80.85 o
  14   4  16     5340.64     5632.68    168.69 o
  16   4  16      231.99      239.65     53.71 o
  18   4  16      257.44      309.27    155.82 o
  20   4  16     4663.67     4312.88    172.88 o
  22   4  16      174.20      228.45     86.47 o
  24   4  16      719.35      821.57     93.98 o
  26   4  16     4499.55     4505.22    228.68 o
  28   4  16      391.78      436.28     80.10 o
  30   4  16      803.80      752.56     94.23 o
  32   4  16     1933.47     1634.46    120.94 o
  34   4  16       15.67      137.38     65.86 o
  36   4  16      233.85      247.42     74.72 o
  38   4  16     2257.92     2593.25    150.26 o
 -51   5  16     1376.58     1225.72    139.91 o
 -49   5  16       87.64      112.42     64.50 o
 -47   5  16      465.01      496.30     88.22 o
 -45   5  16     1869.13     1844.48    159.05 o
 -43   5  16        0.33       17.52     55.74 o
 -41   5  16     1908.66     1837.60    178.38 o
 -39   5  16     2526.62     2723.98    239.86 o
 -37   5  16      423.37      389.32     74.74 o
 -35   5  16     1473.79     1594.26    117.27 o
 -33   5  16     2477.35     2430.79    181.75 o
 -31   5  16      526.52      335.48    159.30 o
 -29   5  16     2494.35     2440.74    212.14 o
 -27   5  16     5758.33     5702.50    670.90 o
 -25   5  16     1210.72     1547.96    147.23 o
 -23   5  16     3656.24     3787.90    166.79 o
 -21   5  16     8187.95     8262.86    251.13 o
 -19   5  16      228.10      285.81     64.52 o
 -17   5  16     3467.41     3489.71    239.17 o
 -15   5  16     2602.03     2355.40    135.80 o
 -13   5  16     1907.08     1987.68    130.31 o
 -11   5  16     3776.27     3441.17    240.02 o
  -9   5  16     2877.54     2816.65    124.90 o
  -7   5  16      971.77     1086.68     88.85 o
  -5   5  16     5235.24     5290.16    233.04 o
  -3   5  16     4282.75     4346.76    151.99 o
  -1   5  16      686.60      773.08     79.87 o
   1   5  16     6549.96     6813.74    192.71 o
   3   5  16     3664.15     3725.56    141.57 o
   5   5  16      167.43      211.83     58.41 o
   7   5  16     3838.24     3824.45    177.96 o
   9   5  16     1030.74      753.43     80.24 o
  11   5  16       54.28      212.07     54.58 o
  13   5  16     6664.50     6599.94    295.51 o
  15   5  16      809.95      821.39     84.20 o
  17   5  16       87.21      116.99     51.13 o
  19   5  16     4183.89     4224.98    152.92 o
  21   5  16      589.42      677.93     77.92 o
  23   5  16       96.17      109.02     61.65 o
  25   5  16     2119.81     2274.81    143.92 o
  27   5  16       89.64      101.59     79.56 o
  29   5  16       54.71      119.83     93.45 o
  31   5  16     1178.71     1135.35    155.26 o
  33   5  16      104.28      159.54     98.54 o
  35   5  16       26.12       52.62     95.50 o
 -44   6  16     1168.56     1406.59    125.54 o
 -42   6  16      115.30       84.55     62.38 o
 -40   6  16       15.83        4.65     67.08 o
 -38   6  16     1091.48     1100.52    144.70 o
 -36   6  16      211.27      274.71     92.73 o
 -34   6  16      158.38       49.70     77.36 o
 -32   6  16     1436.33     1361.47    124.53 o
 -30   6  16     1299.88     1288.97    122.42 o
 -28   6  16      154.24      168.42     63.12 o
 -26   6  16     1351.01     1425.34    123.53 o
 -24   6  16     1868.18     2059.26    141.10 o
 -22   6  16      205.45      136.04     57.97 o
 -20   6  16     3588.28     3862.48    203.96 o
 -18   6  16      938.74      958.60    105.36 o
 -16   6  16       17.44       60.69     55.34 o
 -14   6  16     2994.79     2842.61    202.80 o
 -12   6  16      761.26      856.34     98.96 o
 -10   6  16       77.59      135.28     56.59 o
  -8   6  16     1332.01     1345.79    110.56 o
  -6   6  16      891.38      998.61     91.49 o
  -4   6  16      137.58      178.88     53.46 o
  -2   6  16     1750.73     1723.81    112.29 o
   0   6  16     1242.12     1149.47     96.46 o
   2   6  16        3.55       51.86     46.72 o
   4   6  16      875.01      835.89     96.91 o
   6   6  16     1057.81     1054.43     96.35 o
   8   6  16       57.20      157.46     56.79 o
  10   6  16     2027.45     2028.27    122.57 o
  12   6  16      992.43      977.48     91.90 o
  14   6  16       66.03      168.72     56.96 o
  16   6  16      888.82      941.00     93.54 o
  18   6  16      893.93      611.20     80.58 o
  20   6  16      658.77      738.62    119.37 o
  22   6  16     1329.06     1310.53    119.33 o
  24   6  16      577.48      683.76     74.88 o
  26   6  16      282.86      215.77     64.73 o
  28   6  16      436.58      343.48     85.23 o
 -33   7  16       33.45      149.84     69.33 o
 -31   7  16     3252.58     3335.38    185.76 o
 -29   7  16        0.03      -21.76     70.12 o
 -27   7  16        1.19       48.72     57.67 o
 -25   7  16     2646.32     2469.13    160.62 o
 -23   7  16      292.72      346.75     76.87 o
 -21   7  16       62.07       36.61     54.01 o
 -19   7  16     5147.91     5386.78    219.34 o
 -17   7  16       99.08      157.94     66.37 o
 -15   7  16       70.81       73.55     61.50 o
 -13   7  16     6943.95     7017.73    349.87 o
 -11   7  16       47.57      110.12     68.01 o
  -9   7  16      193.19      222.05     67.87 o
[truncated: 82,030 more chars]
